# Supplementary material for: Pre-diagnosis blood DNA methylation profiling of twin pairs discordant for breast cancer points to the importance of environmental risk factors
Source: Clin Epigenetics. 2024 Nov 18;16:160. doi: 10.1186/s13148-024-01767-y (PMC11574988; doi:10.1186/s13148-024-01767-y)
Supplement: Supplementary file 2 — Additional file 2. [file 13148_2024_1767_MOESM2_ESM.xlsx]

## Sheet: Supplementary table 1
Supplementary Table 1: Identified associations between DNAm and BC risk in the Finnish Twin Cohort, replication in the Danish Twin study and sensitivity analysis using E-values
	Location				Model 1			Model 2		Model 3		Model 2R		Sensitivity Analysis
CpG	Chromosome	Nucleotide	Gene	Gene context	HR	p-value	power	HR	p-value	HR	p-value	HR	p-value	E-value
cg00367070	4	159461527	RXFP1;RXFP1;RXFP1;RXFP1;RXFP1;RXFP1;RXFP1;RXFP1;RXFP1;RXFP1;RXFP1;RXFP1;RXFP1	5'UTR;5'UTR;5'UTR;Body;Body;Body;Body;Body;Body;Body;Body;Body;Body	0.057	2.52e-13	1	0.057	8.99e-05	0.049	1.06e-10			34.877
cg23213758	6	6605918	LOC285780;LY86	Body;Body	0.031	4.12e-12	1	0.048	0.0011	0.025	8.58e-10	0.431	0.27	64.956
cg20947088	9	138811046			0.055	7.96e-12	1	0.04	1.61e-06	0.072	1.18e-06			35.807
cg09665900	20	45849713	ZMYND8;ZMYND8;ZMYND8;ZMYND8;ZMYND8;ZMYND8;ZMYND8;ZMYND8;ZMYND8;ZMYND8;ZMYND8;ZMYND8;ZMYND8;ZMYND8;ZMYND8;ZMYND8;ZMYND8	Body;Body;Body;Body;Body;Body;Body;Body;Body;Body;Body;Body;Body;Body;Body;Body;Body	0.057	1.19e-11	1	0.049	6.66e-04	0.059	2.94e-09			34.488
cg17426237	10	51463156			0.049	1.47e-11	1	0.016	7.00e-04	0.061	2.14e-08	2.573	0.17	40.053
cg26856604	1	10370540	KIF1B	Body	0.08	2.04e-11	1	0.096	0.00698	0.08	5.22e-10	19.219	0.01	24.405
cg14918743	14	105269174	ZBTB42	3'UTR	0.191	2.66e-11	0.998	0.263	0.00329	0.162	1.57e-09	0.336	0.116	9.944
cg26503079	12	57323195	SDR9C7	Body	0.124	5.43e-11	1	0.142	8.99e-05	0.102	9.53e-08	0.919	0.888	15.558
cg04839368	22	27715544			0.054	5.69e-11	1	0.034	1.9e-05	0.066	6.65e-07			36.326
cg14819618	8	8180214	PRAGMIN	Body	0.092	6.88e-11	1	0.023	0.00142	0.111	5.23e-08	0.311	0.303	21.222
cg01264332	12	4405469	CCND2	Body	0.149	1.1e-10	1	0.093	1.58e-04	0.173	2.52e-07	3.122	0.085	12.913
cg02737727	14	105561470	LOC102723354	Body	0.015	1.19e-10	1	0.006	1.97e-04	0.02	7.06e-08			129.261
cg14548038	9	140178418			0.031	1.28e-10	1	0.008	9.74e-05	0.046	6.41e-07	1.607	0.428	63.364
cg07221518	1	54725435	SSBP3;SSBP3;SSBP3	Body;Body;Body	0.133	1.45e-10	1	0.229	0.00124	0.073	4.75e-08	24.102	0.007	14.57
cg00364281	22	37654641			0.079	1.5e-10	1	0.105	8.02e-04	0.072	4.35e-08	5.601	0.045	24.746
cg20487890	1	185402344			0.008	2.33e-10	1	0.004	9.64e-04	0.009	2.96e-08			241.914
cg15206997	19	24152294			0.128	2.66e-10	0.994	0.094	1.76e-04	0.124	1.36e-07	0.299	0.232	15.054
cg09556412	4	1271909			0.036	3.31e-10	0.999	0.007	1.24e-05	0.062	1.05e-05			54.616
cg06820859	13	21564784	LATS2	Body	0.029	3.47e-10	1	0.019	0.004	0.029	1.83e-08	0.194	0.084	69.419
cg04951131	2	242168856	HDLBP;HDLBP	3'UTR;3'UTR	0.144	3.85e-10	1	0.164	3.80e-04	0.12	2.01e-07	0.856	0.842	13.363
cg14264457	18	52679522			0.098	3.85e-10	1	0.195	0.00991	0.063	9.23e-09			19.987
cg05445097	10	79627932	DLG5	Body	0.062	4.5e-10	1	0.058	0.00187	0.063	5.21e-08	51270.342	0.005	31.967
cg15281724	6	139575994	TXLNB	Body	0.031	5.07e-10	0.999	0.045	2.72e-04	0.023	4.82e-07	3.307	0.239	64.766
cg13445938	9	93840773			0.09	5.19e-10	1	0.089	7.18e-05	0.094	5.45e-06	0.443	0.374	21.707
cg13935919	1	52837342			0.103	5.36e-10	0.19	0.022	3.72e-05	0.124	2.42e-06	1.812	0.409	18.875
cg06775669	7	101582572	CUX1;CUX1;CUX1;CUX1;CUX1;CUX1;CUX1	Body;Body;Body;Body;Body;Body;Body	0.018	6.02e-10	1	0.041	0.0049	0.012	1.37e-08			109.32
cg12916913	2	789109	LINC01115;LINC01115	Body;Body	0.107	6.46e-10	1	0.151	0.003	0.088	2.16e-08			18.099
cg07414199	6	169540032			0.232	6.96e-10	1	0.201	1.93e-04	0.239	7.6e-07	1.153	0.815	8.071
cg05351978	12	47207568	SLC38A4;SLC38A4	5'UTR;5'UTR	0.154	7.22e-10	1	0.193	0.00168	0.11	2.05e-08			12.448
cg04451615	9	100991528	MIR6854;TBC1D2;TBC1D2;TBC1D2	TSS200;Body;Body;Body	0.057	7.43e-10	0.999	0.088	0.00193	0.042	1.54e-07			34.595
cg24577940	12	106469246	NUAK1	Body	0.043	7.79e-10	1	0.039	3.59e-04	0.05	7.23e-07			46.512
cg10618790	7	78597076	MAGI2;MAGI2	Body;Body	0.08	7.88e-10	1	0.029	2.35e-04	0.099	6.15e-07			24.577
cg11813389	2	10143619			0.169	8.09e-10	1	0.2	0.00104	0.15	1.26e-07			11.337
cg23537659	12	127545067			0.08	8.81e-10	1	0.071	7.14e-04	0.072	7.45e-08	7.598	0.017	24.628
cg06494945	20	18792876	SCP2D1;C20orf78;C20orf78	TSS1500;Body;Body	0.137	8.82e-10	1	0.086	9.42e-05	0.156	1.07e-06			14.09
cg27345785	4	170080837	SH3RF1	Body	0.197	9.04e-10	0.983	0.292	0.00125	0.094	2.46e-07			9.606
cg13223329	11	133274220	OPCML	Body	0.049	9.08e-10	0.919	0.078	6.32e-04	0.032	6.72e-07			40.213
cg10824412	12	63035958			0.217	9.68e-10	0.988	0.329	0.00152	0.131	4.34e-07			8.704
cg00044440	5	138671449			0.047	1.07e-09	1	0.001	7.77e-06	0.078	7.82e-06			42.36
cg15864790	2	114443174			0.061	1.07e-09	1	0.049	9.23e-04	0.059	2.29e-07			32.299
cg19987132	6	7427703			0.054	1.23e-09	1	0.105	0.0015	0.013	1.72e-07			36.865
cg14939641	19	11043850			0.034	1.34e-09	1	0.034	3.87e-04	0.031	3.8e-07	2.074	0.216	58.057
cg26867282	19	12253922			0.057	1.45e-09	1	0.065	0.00216	0.054	1.51e-07	0.193	0.424	34.556
cg02442501	1	41628786	SCMH1;SCMH1;SCMH1;SCMH1;SCMH1	TSS200;Body;5'UTR;5'UTR;5'UTR	0.282	1.53e-09	1	0.181	0.00319	0.299	1.78e-07			6.545
cg10243170	7	55773068	FKBP9L	TSS1500	0.026	1.67e-09	1	0.028	2.53e-04	0.023	2.33e-06	1.733	0.365	76.135
cg27418399	4	85670807	WDFY3	Body	0.05	1.67e-09	0.913	0.005	1.97e-04	0.047	2.16e-07			39.475
cg04043710	16	9448891			0.081	1.74e-09	1	0.279	0.167	0.067	1.51e-09			24.211
cg12359995	11	33193082	CSTF3-AS1	Body	0.055	1.83e-09	1	0.024	0.00298	0.059	1.47e-07			35.959
cg13263013	6	420130			0.126	1.89e-09	0.942	0.155	2.40e-04	0.114	3.53e-06	1.413	0.648	15.385
cg17760982	11	13740479	FAR1	Body	0.114	2.01e-09	1	0.171	0.00484	0.088	5.19e-08			16.988
cg18814048	1	151580708			0.103	2.08e-09	1	0.058	1.03e-04	0.127	1.95e-06	5.157	0.069	18.868
cg04982359	3	10294832	TATDN2	Body	0.18	2.09e-09	1	0.149	9.5e-05	0.193	3.56e-06	1.963	0.425	10.61
cg02301236	7	141151078	TMEM178B	Body	0.072	2.13e-09	1	0.081	0.00164	0.058	1.41e-07			27.278
cg00492003	15	78572760	DNAJA4;DNAJA4;DNAJA4	Body;Body;Body	0.133	2.22e-09	0.996	0.143	6.58e-04	0.133	1.16e-06	1.124	0.87	14.517
cg05289466	19	5057455	KDM4B	Body	0.117	2.24e-09	1	0.102	9.97e-04	0.115	3.07e-07			16.586
cg07004080	6	70512728			0.059	2.36e-09	1	0.043	6.21e-04	0.071	2.16e-06			33.283
cg20481419	12	79850430	MIR5692B	TSS1500	0.225	2.78e-09	1	0.295	0.00331	0.186	1.58e-07			8.364
cg06506461	10	71112319	HK1;HK1;HK1;HK1;HK1	Body;Body;Body;Body;Body	0.13	2.8e-09	1	0.196	0.00706	0.078	1.89e-08			14.862
cg19359767	10	29084707			0.169	3.05e-09	1	0.199	8.35e-05	0.129	2.64e-05	2.794	0.249	11.334
cg15075499	7	152589117			0.189	3.06e-09	1	0.277	0.00478	0.135	6.5e-08	8.941	0.025	10.047
cg24946253	8	52722146	PXDNL	TSS200	0.084	3.07e-09	0.999	0.051	2.16e-05	0.108	2.56e-05	1.063	0.944	23.264
cg25213418	17	27773707	TAOK1;TAOK1	5'UTR;5'UTR	0.125	3.19e-09	1	0.202	0.00473	0.053	1.11e-07			15.477
cg00195561	11	46408584	CHRM4	TSS1500	0.158	3.3e-09	1	0.144	3.47e-04	0.154	1.74e-06	2.007	0.524	12.152
cg19241743	19	52491268	ZNF350	TSS1500	0.115	3.94e-09	0.367	0.221	0.00517	0.04	2.68e-06			16.85
cg20516364	11	873680	CHID1;CHID1;CHID1;CHID1;CHID1	Body;Body;Body;Body;Body	0.234	4.05e-09	0.999	0.485	0.0629	0.104	3.79e-10	0.46	0.31	8.016
cg26429042	8	141342131	TRAPPC9;TRAPPC9	Body;Body	0.075	4.08e-09	1	0.042	4.95e-06	0.1	0.000159			26.192
cg12608603	14	91926636	PPP4R3A;PPP4R3A	Body;Body	0.21	4.18e-09	1	0.135	5.42e-04	0.252	2.57e-06			8.992
cg01482895	5	60075636	ELOVL7;ELOVL7;ELOVL7;ELOVL7	Body;Body;Body;5'UTR	0.056	4.21e-09	0.998	0.06	2.67e-04	0.047	3.84e-06			35.253
cg26767990	20	57463615	GNAS;GNAS;GNAS;GNAS	3'UTR;3'UTR;TSS1500;Body	0.338	4.31e-09	0.998	0.2	2.66e-05	0.397	1.74e-05	3.258	0.041	5.369
cg23280258	6	116896528	RWDD1;RWDD1;RWDD1	Body;5'UTR;5'UTR	0.097	4.67e-09	0.993	0.203	0.0416	0.064	2.16e-09	9.901	0.024	20.013
cg12240529	5	149830186	RPS14;RPS14;RPS14	TSS1500;TSS1500;TSS1500	0.049	4.68e-09	0.989	0.015	3.79e-06	0.085	0.000157			40.66
cg06579481	7	104621597			0.072	4.93e-09	0.999	0.008	1.28e-05	0.108	1.82e-05	1.455	0.574	27.262
cg23101564	15	75771387	PTPN9	Body	0.078	5.05e-09	1	0.116	0.00258	0.065	6.79e-07	8.651	0.003	25.193
cg22155376	11	17591837			0.185	5.58e-09	1	0.244	0.00107	0.141	1.29e-06	5.102	0.028	10.279
cg01873119	19	15087060			0.048	5.83e-09	0.995	0.095	0.0034	0.029	6.1e-07	1.18	0.751	40.803
cg01703291	15	85574661	PDE8A;PDE8A	Body;Body	0.234	6.42e-09	0.999	0.455	0.024	0.069	1.58e-10	10.532	0.04	8.009
cg14666354	17	73996423	CDK3;C17orf106	TSS1500;3'UTR	0.128	6.67e-09	1	0.102	1.83e-04	0.146	9.75e-06	2.677	0.293	15.08
cg20895054	6	18261541	DEK;DEK	Body;Body	0.107	6.79e-09	0.999	0.069	8.9e-05	0.109	7.97e-06	1.047	0.949	18.117
cg02944953	19	38544658	SIPA1L3	5'UTR	0.099	6.82e-09	1	0.08	0.00211	0.103	5.47e-07			19.752
cg23028993	14	38952108			0.094	6.84e-09	0.992	0.03	2.66e-05	0.134	1.61e-05			20.868
cg23620315	3	13572380			0.024	7.1e-09	1	0.016	2.29e-04	0.024	2.83e-06			81.685
cg26988984	14	32131590	NUBPL;NUBPL;NUBPL	Body;Body;Body	0.096	7.34e-09	0.999	0.09	6.80e-04	0.099	3.54e-06			20.41
cg08480413	2	15012985			0.26	7.38e-09	1	0.173	0.00122	0.282	1.49e-06	2.256	0.366	7.154
cg12894525	6	52165602			0.072	7.6e-09	1	0.041	0.00125	0.079	8.68e-07			27.089
cg23666072	2	239631410			0.021	8.00e-09	1	0.001	7.64e-06	0.043	2.36e-05			92.946
cg20489317	1	104111877	AMY2B;LOC648740	5'UTR;TSS200	0.162	8.14e-09	0.702	0.485	0.151	0.039	2.4e-10	99.731	0.032	11.81
cg21212624	1	2500678			0.195	8.22e-09	1	0.325	0.0135	0.114	2.34e-08			9.74
cg06013872	4	72203823	SLC4A4;SLC4A4;SLC4A4	Body;TSS1500;Body	0.099	8.89e-09	1	0.163	0.0121	0.078	8.66e-08	1.274	0.745	19.743
cg01272967	10	386708	DIP2C	Body	0.029	9.03e-09	0.999	0.051	0.00289	0.018	6.53e-07	4.812	0.024	68.689
cg15619333	12	133759653	ZNF268;ZNF268;ZNF268;ZNF268;ZNF268;ZNF268;ZNF268;ZNF268;ZNF268	5'UTR;Body;Body;Body;Body;Body;Body;Body;Body	0.137	9.23e-09	0.96	0.004	7.92e-05	0.184	1.87e-05			14.105
cg19011122	5	110835117	STARD4	3'UTR	0.044	9.51e-09	0.999	0.089	0.022	0.031	3.27e-08	3.54	0.164	44.7
cg15822108	4	140306311	NAA15	Body	0.082	1.03e-08	0.59	0.179	0.0128	0.047	1.13e-06			24.023
cg13709876	2	48794821	STON1-GTF2A1L;STON1-GTF2A1L;STON1;STON1	TSS1500;5'UTR;5'UTR;5'UTR	0.164	1.06e-08	1	0.269	0.0156	0.128	7.9e-08			11.66
cg09985075	2	86743517	CHMP3;CHMP3;CHMP3;CHMP3;RNF103-CHMP3	Body;Body;Body;Body;Body	0.097	1.14e-08	1	0.027	2.29e-04	0.131	7.32e-06			20.184
cg20474201	10	88228042	WAPAL	Body	0.103	1.14e-08	1	0.226	0.0157	0.028	1.94e-08			18.889
cg12307014	12	51403966	SLC11A2;SLC11A2;SLC11A2;SLC11A2;SLC11A2;SLC11A2;SLC11A2;SLC11A2;SLC11A2	TSS1500;Body;Body;Body;Body;Body;Body;Body;Body	0.151	1.15e-08	1	0.14	3.40e-04	0.159	8.63e-06			12.733
cg04871207	18	28855179			0.16	1.18e-08	0.998	0.312	0.0141	0.046	2.12e-08			11.969
cg07243619	9	97521691	C9orf3;C9orf3;C9orf3	TSS1500;5'UTR;5'UTR	0.31	1.22e-08	0.989	0.497	0.0326	0.219	4.68e-08			5.9
cg08505649	3	37440338	C3orf35;C3orf35	TSS1500;TSS1500	0.107	1.24e-08	1	0.294	0.161	0.088	1.55e-08	1.765	0.398	18.208
cg01608842	1	206619347	SRGAP2;SRGAP2;SRGAP2	Body;Body;Body	0.323	1.25e-08	0.989	0.556	0.197	0.281	8.02e-09			5.634
cg26276367	11	66515246	C11orf80;C11orf80	5'UTR;Body	0.168	1.32e-08	0.998	0.463	0.201	0.118	3.91e-09			11.399
cg00550725	8	87521180	FAM82B	TSS200	3.068	1.34e-08	0.998	3.171	0.00202	3.096	1.94e-06	0.213	0.155	5.587
cg08332546	1	95195296	LINC01057	Body	0.031	1.35e-08	1	0.085	0.0197	0.012	4.1e-08			64.403
cg19354792	20	18124901	CSRP2BP;CSRP2BP	Body;TSS1500	0.289	1.35e-08	0.999	0.133	2.03e-05	0.361	8.12e-05	7.997	0.013	6.369
cg21139935	13	25139847			0.14	1.38e-08	0.991	0.162	0.00209	0.116	7.67e-07	4.02	0.064	13.717
cg16026862	4	165952839	TRIM60	TSS1500	0.145	1.4e-08	1	0.228	0.013	0.137	6.59e-07			13.273
cg22511564	16	46809514			0.107	1.5e-08	0.998	0.125	0.00138	0.081	7.35e-07			18.258
cg00519484	12	111170032	PPP1CC;PPP1CC	Body;Body	0.188	1.52e-08	0.999	0.195	6.87e-04	0.172	3.74e-06			10.125
cg14018434	9	130161758	SLC2A8	Body	0.305	1.52e-08	1	0.256	5.13e-04	0.335	9.42e-06	13.609	0.051	6.004
cg16306219	13	37636439			0.157	1.52e-08	1	0.151	0.0369	0.167	3.02e-07	1.307	0.798	12.232
cg17547722	1	18042841			0.028	1.52e-08	0.998	0.053	0.00853	0.023	5.12e-07			71.151
cg12234423	19	19053378	HOMER3	TSS1500	0.167	1.53e-08	0.192	0.108	0.0976	0.161	1.06e-07			11.419
cg06107260	2	240066248	HDAC4	Body	0.156	1.61e-08	0.996	0.162	7.97e-04	0.116	2.8e-06	0.665	0.37	12.327
cg06217755	16	29772088			0.163	1.66e-08	0.964	0.207	0.00146	0.151	1.63e-05			11.74
cg09992259	1	15868492	DNAJC16;DNAJC16;DNAJC16	5'UTR;Body;Body	0.261	1.67e-08	1	0.287	4.96e-04	0.269	9.2e-05			7.111
cg14161477	13	114192847	TMCO3	Body	0.218	1.75e-08	1	0.293	0.00497	0.17	1.24e-06	2.356	0.145	8.648
cg17593893	17	73867015			0.228	1.79e-08	0.973	0.181	1.19e-04	0.26	2.41e-05			8.23
cg24487600	2	74274248	TET3	Body	0.21	1.81e-08	1	0.362	0.0267	0.127	3.13e-08			8.992
cg01253087	12	69495493			0.155	1.84e-08	0.997	0.07	4.44e-04	0.154	3.85e-06			12.397
cg06869501	19	21541044	ZNF738	TSS1500	0.096	1.84e-08	0.997	0.016	2.60e-04	0.12	6.98e-06	5.774	0.044	20.252
cg16523805	16	31076912	ZNF668;ZNF668;ZNF668;ZNF668	TSS1500;TSS1500;5'UTR;5'UTR	0.192	1.86e-08	1	0.076	4.53e-04	0.237	9.96e-06			9.898
cg11022537	4	177738806			0.082	1.87e-08	1	0.059	3.73e-04	0.078	5.96e-06	2.541	0.294	23.901
cg14506888	5	52063325			0.128	1.9e-08	1	0.1	0.003	0.134	8.82e-07			15.15
cg05193584	6	158302208	SNX9	Body	0.161	1.96e-08	0.979	0.177	0.0017	0.168	6.45e-06			11.877
cg15403093	12	133312361	ANKLE2	Body	0.368	1.97e-08	1	0.32	6.66e-04	0.389	9.53e-06	0.664	0.596	4.871
cg03017231	3	111619209	PHLDB2;PHLDB2;PHLDB2;PHLDB2	Body;Body;Body;Body	0.084	2.04e-08	1	0.151	0.0751	0.071	2.97e-08			23.167
cg27094156	19	58436566	ZNF418	3'UTR	0.138	2.05e-08	1	0.283	0.0389	0.106	6.42e-08	1.296	0.584	13.986
cg10801134	3	32421856			0.081	2.07e-08	1	0.238	0.0284	0.031	6.3e-08			24.29
cg12402966	1	10006802	NMNAT1;NMNAT1;NMNAT1	5'UTR;5'UTR;5'UTR	0.045	2.12e-08	1	0.009	1.01e-04	0.072	2.1e-05			43.654
cg05133323	12	116682493	MED13L	Body	0.15	2.15e-08	1	0.084	8.89e-04	0.174	3.46e-06	0.72	0.531	12.794
cg02079421	21	47851545	PCNT	Body	0.144	2.39e-08	1	0.166	6.32e-04	0.127	1.65e-05	0.777	0.807	13.375
cg08256665	8	106702655	ZFPM2	Body	0.315	2.39e-08	0.998	0.216	4.6e-05	0.367	7.73e-05			5.798
cg04409579	6	56258956			0.396	2.41e-08	1	0.685	0.208	0.297	3.82e-09	1.031	0.944	4.482
cg17733590	19	36708264	ZNF146;ZNF146;ZNF146	5'UTR;5'UTR;5'UTR	0.25	2.44e-08	1	0.359	0.00328	0.077	2.48e-07	1.962	0.397	7.479
cg02181187	22	31088724	OSBP2	TSS1500	0.092	2.5e-08	1	0.172	0.00731	0.027	1.31e-07			21.282
cg15709283	2	135581152			0.155	2.61e-08	0.996	0.17	0.0112	0.152	5.78e-07			12.353
cg26827455	7	75598687	POR	Body	0.225	2.7e-08	1	0.321	0.0126	0.189	3.78e-07			8.367
cg02014964	2	33953396	MYADML;LINC01317	TSS200;Body	0.266	2.71e-08	0.129	0.182	0.095	0.192	3.26e-08			6.98
cg22125433	8	143386979	TSNARE1	Body	0.252	2.81e-08	1	0.289	0.00474	0.236	1.79e-06	3.523	0.098	7.386
cg12633766	7	157083634			0.085	2.82e-08	1	0.242	0.0788	0.06	3.08e-08	0.891	0.891	22.936
cg04809428	16	3725906	TRAP1	Body	0.252	2.94e-08	0.837	0.315	0.00183	0.188	1.92e-05	1.699	0.238	7.385
cg04448141	17	62398356			0.148	2.98e-08	0.997	0.157	0.00105	0.158	1.66e-05	4.078	0.176	13.037
cg02741544	8	141567390	EIF2C2;EIF2C2	Body;Body	0.201	3.00e-08	0.998	0.166	6.50e-04	0.2	8.29e-06	1.39	0.416	9.43
cg27547703	10	115939024	TDRD1	TSS200	0.301	3.04e-08	0.991	0.237	0.00177	0.284	8.85e-06	0.505	0.363	6.09
cg20646533	5	10612314	ANKRD33B	Body	0.085	3.18e-08	1	0.06	2.32e-04	0.099	1.94e-05			22.927
cg02284293	11	35700727	TRIM44	Body	0.199	3.25e-08	0.809	0.334	0.00517	0.082	1.31e-06			9.52
cg21959890	10	94068044	MARCH5	Body	0.113	3.27e-08	1	0.017	0.0019	0.147	6.03e-06			17.195
cg03962604	17	5031070	USP6;USP6	TSS1500;5'UTR	0.106	3.36e-08	0.996	0.424	0.278	0.066	6.64e-09			18.425
cg14002578	9	101569103	GALNT12	TSS1500	0.217	3.42e-08	0.994	0.226	0.00358	0.206	1.55e-06	3.363	0.286	8.707
cg00763223	1	58257201	DAB1;MIR548D2	5'UTR;Body	0.192	3.45e-08	1	0.1	2.79e-04	0.239	3.18e-05	1.183	0.726	9.889
cg05238553	14	91780133	CCDC88C	Body	0.107	3.45e-08	0.972	0.046	1.46e-04	0.15	5.48e-05	4.702	0.033	18.11
cg09174681	8	144403126	TOP1MT	Body	0.278	3.51e-08	0.996	0.248	3.42e-04	0.284	2.76e-05	1.431	0.506	6.65
cg23237765	7	921845	C7orf20	Body	0.029	3.51e-08	0.998	0.022	0.00334	0.03	2.07e-06	3.095	0.146	68.341
cg00715363	17	60896244	MIR548W	Body	0.111	3.54e-08	1	0.097	6.17e-04	0.115	1.15e-05			17.499
cg19212550	10	101767908	DNMBP	5'UTR	0.096	3.64e-08	0.999	0.102	0.0176	0.089	3.52e-07	5.299	0.071	20.314
cg15326454	2	86227319			0.253	3.69e-08	1	0.339	0.0396	0.226	1.55e-07			7.353
cg07294785	6	32976018	HLA-DOA	Body	0.217	3.75e-08	1	0.314	0.00914	0.164	2.26e-07	1.08	0.921	8.673
cg01620486	8	47015640			0.145	3.88e-08	0.999	0.106	6.68e-05	0.174	0.000112	360.588	0.014	13.252
cg21769444	6	34361405	NUDT3	TSS1500	0.296	3.91e-08	1	0.435	0.0364	0.242	4.24e-07			6.21
cg09733789	5	166353256	CTB-7E3.1	Body	0.206	3.95e-08	0.997	0.02	1.15e-04	0.277	7.47e-05			9.194
cg16516670	8	71382800	LOC101926892	TSS1500	0.079	3.95e-08	0.994	0.072	0.00818	0.087	1.54e-06			24.947
cg09915978	12	6858533	MLF2;MLF2	Body;Body	0.109	3.96e-08	0.937	0.13	3.97e-04	0.094	9.17e-05	3.902	0.145	17.87
cg26310969	17	28662096	TMIGD1	TSS1500	0.16	3.96e-08	0.888	0.224	0.00161	0.12	9.37e-06	1.858	0.317	11.997
cg11206334	17	26219603	LYRM9	5'UTR	0.075	4.02e-08	0.992	0.105	0.00779	0.052	3.26e-07			26.242
cg13272676	11	9404868	IPO7	TSS1500	0.111	4.04e-08	0.685	0.176	0.00597	0.089	3.2e-06			17.536
cg04939480	12	66250466	HMGA2;HMGA2	Body;Body	0.264	4.07e-08	0.739	0.337	0.00117	0.186	4.87e-05	29.2	0.001	7.028
cg12550312	20	55980008	RBM38;RBM38	Body;Body	0.187	4.07e-08	1	0.071	1.96e-05	0.269	0.000239	1.298	0.679	10.163
cg03118443	6	30309489	TRIM39;TRIM39	Body;Body	0.3	4.09e-08	0.998	0.141	2.6e-05	0.36	8.43e-05	1.693	0.334	6.113
cg24273103	1	46737065	RAD54L;RAD54L	Body;Body	0.195	4.09e-08	0.999	0.168	4.51e-04	0.232	0.000132			9.746
cg19267144	17	40956947	CNTD1	Body	0.171	4.14e-08	1	0.194	0.00113	0.162	1.55e-05			11.144
cg09206665	2	237413014	IQCA1;IQCA1;IQCA1;IQCA1	TSS1500;Body;Body;Body	0.311	4.19e-08	1	0.387	0.00127	0.218	2.73e-05			5.883
cg26728382	6	163848720	QKI;QKI;QKI;QKI	Body;Body;Body;Body	0.241	4.21e-08	0.999	0.268	0.00154	0.229	1.31e-05	4.069	0.305	7.754
cg24677321	3	25116377			0.381	4.22e-08	1	0.445	0.0175	0.367	7.95e-07	1.872	0.261	4.685
cg16762000	1	44911569	RNF220	Body	0.106	4.26e-08	0.991	0.056	0.00211	0.126	9.83e-06			18.317
cg20145695	17	723342	NXN	Body	0.246	4.34e-08	0.989	0.261	1.62e-04	0.201	0.000176	0.805	0.73	7.584
cg12910199	2	175886850			0.206	4.35e-08	1	0.139	0.00735	0.234	3.59e-06			9.199
cg18899516	5	146187230	PPP2R2B;PPP2R2B;PPP2R2B;PPP2R2B;PPP2R2B;PPP2R2B;PPP2R2B	Body;Body;Body;Body;Body;Body;Body	0.195	4.41e-08	1	0.188	0.0175	0.202	9.01e-07	1.178	0.822	9.752
cg16376218	17	42397109	SLC25A39;SLC25A39	3'UTR;3'UTR	0.294	4.51e-08	1	0.202	1.07e-04	0.347	8.27e-05	0.146	0.016	6.26
cg09583753	16	88690178	ZC3H18;ZC3H18	Body;Body	0.195	4.52e-08	0.993	0.259	0.0162	0.16	5.08e-07			9.752
cg01645865	7	31231356			0.119	4.54e-08	0.999	0.129	0.00795	0.114	1.26e-06			16.301
cg17316918	19	1056930	ABCA7	Body	0.257	4.58e-08	1	0.436	0.0491	0.162	3.75e-08			7.241
cg00076936	20	35503983	C20orf118	TSS1500	0.097	4.64e-08	1	0.16	0.0371	0.085	2.04e-07	0.372	0.234	20.111
cg16396580	19	13969482			0.049	4.64e-08	0.999	0.044	0.00474	0.046	1.34e-06			39.997
cg03824868	16	50744353	NOD2	Body	0.159	4.65e-08	1	0.167	0.0018	0.158	1.59e-05	3.904	0.106	12.076
cg18339589	14	60409183	LRRC9	Body	0.132	4.75e-08	1	0.145	0.00182	0.105	3.66e-06			14.689
cg00479770	11	111289721	LOC100132078	TSS1500	0.172	4.78e-08	0.997	0.094	2.58e-04	0.208	3.33e-05			11.071
cg16903122	1	44584429	KLF17	TSS200	0.303	4.81e-08	1	0.256	2.61e-04	0.338	5.34e-05	2.568	0.329	6.066
cg22395253	7	104941898	SRPK2	Body	0.106	4.81e-08	1	0.142	0.0036	0.082	2.16e-06	0.73	0.672	18.408
cg00959238	19	40749359	AKT2;AKT2;AKT2	Body;Body;Body	0.146	4.83e-08	0.993	0.254	0.0329	0.093	1.95e-07			13.19
cg14779973	10	115949613	TDRD1	Body	0.123	4.91e-08	1	0.049	8.37e-05	0.148	2.49e-05			15.72
cg04202122	2	29116540	WDR43	TSS1500	0.133	5.08e-08	1	0.144	0.00386	0.125	1.43e-06	1.062	0.94	14.534
cg14038259	17	78311557	RNF213	Body	0.225	5.11e-08	1	0.136	2.99e-04	0.268	4.86e-05	1.309	0.772	8.345
cg18643977	7	30404580	ZNRF2	3'UTR	0.151	5.17e-08	1	0.082	0.00319	0.171	3.33e-06			12.741
cg11617879	17	20928912	USP22	Body	0.11	5.21e-08	0.968	0.04	0.00489	0.127	2.15e-06			17.672
cg15689600	2	177396735			0.374	5.32e-08	1	0.411	0.00166	0.36	1.2e-05			4.792
cg09638686	15	69411787	MIR548H4	Body	0.172	5.5e-08	0.999	0.198	0.00108	0.151	1.75e-05	5.564	0.051	11.126
cg00299070	1	237946534	RYR2	Body	0.033	5.51e-08	1	0.036	0.00418	0.032	3.61e-06	0.836	0.829	60.099
cg06177446	20	1093802	PSMF1	TSS200	0.184	5.74e-08	0.998	0.177	0.00135	0.18	8.81e-06	2.332	0.17	10.331
cg07140270	14	50161652	KLHDC1	Body	0.051	5.75e-08	0.998	0.018	9.77e-05	0.074	7.19e-05	24.582	0.018	38.538
cg21381136	1	8445818	RERE;RERE;RERE	5'UTR;Body;Body	0.09	5.82e-08	0.999	0.074	0.00118	0.095	8.13e-06			21.725
cg20191924	11	44102381	ACCS;ACCS	Body;Body	0.107	5.94e-08	0.996	0.063	1.06e-04	0.126	6.56e-05			18.166
cg17315809	17	40898178	EZH1	TSS1500	0.488	6.04e-08	0.998	0.536	0.0633	0.483	4.69e-07			3.515
cg21677767	7	138227378	TRIM24;TRIM24	Body;Body	0.147	6.1e-08	1	0.222	0.0122	0.115	7.29e-07			13.127
cg07793898	14	31581817	HECTD1	Body	0.168	6.15e-08	0.992	0.289	0.0294	0.132	6.36e-07			11.348
cg24619785	2	9416069	ASAP2;ASAP2	Body;Body	0.047	6.19e-08	0.993	0.067	0.0156	0.037	7.09e-07	5.627	0.091	42.271
cg00271604	6	64175869			0.214	6.21e-08	0.997	0.299	0.00645	0.144	1.29e-06			8.828
cg02761061	7	64253339	ZNF138;ZNF138;ZNF138;ZNF138;ZNF138;ZNF138;ZNF138;ZNF138;ZNF138	TSS1500;TSS1500;TSS1500;TSS1500;TSS1500;TSS1500;TSS1500;TSS1500;TSS1500	0.08	6.22e-08	1	0.051	0.002	0.085	4.3e-06			24.46
cg23010765	6	146923818	C6orf103	Body	0.217	6.26e-08	1	0.391	0.0612	0.156	1.67e-07			8.667
cg07008911	16	2145598	PKD1;PKD1	Body;Body	0.306	6.29e-08	1	0.42	0.0202	0.245	5.41e-07	4.026	0.035	5.996
cg09072986	4	48956523			0.062	6.3e-08	1	0.028	7.39e-04	0.071	8.45e-06			31.886
cg05921832	16	74819124			0.135	6.34e-08	1	0.119	0.00329	0.155	1.11e-05			14.337
cg12995372	7	11066024	PHF14;PHF14	Body;Body	0.142	6.36e-08	1	0.167	0.0219	0.133	3.61e-07	0.516	0.594	13.534
Model 1 MZ+DZ: discovery model using all 108 breast cancer discordant twin pairs from the Finnish Twin Cohort
Model 2 MZ: validation model using 32 breast cancer discordant MZ twin pairs from the Finnish Twin Cohort
Model 3 DZ: validation model using 76 breast cancer discordant DZ twin pairs from the Finnish Twin Cohort
Model 2R: Replication model using 11 breast cancer discordant twin pairs from the Danish Twin Study
MZ: Monozygotic Twin pairs
DZ: Dizygotic Twin pairs
HR: Hazard Ratio

## Sheet: Supplementary table 2
Supplementary Table 2: Differentially methylated regions in 108 BC discordant Finnish Twin Cohort twin pairs with mean Hazard Ratios and mean within-pair differences in DNA methylation
DMR		Location of DMR					Model 1		Within-pair difference in beta values
CpG sites	Length	Start	End	Chromosome	Gene	Gene context	mean HR (95% CI)	p-value	mean	SD
cg04657146; cg11738485; cg23899408	191	68516272	68516463	1	HOOK2;HOOK2	Body;Body	2.351 (2.3, 2.403)	4.6e-08	0.197	0.009
cg07292994; cg12739682; cg13242392	527	131303094	131303621	12	NIPBL-AS1;NIPBL;NIPBL;NIPBL;NIPBL	TSS200;1stExon;1stExon;5'UTR;5'UTR	0.847 (0.474, 1.515)	9.5e-04	-0.112	0.233
cg06739873; cg06872721; cg08894891	91	52722146	52722237	8	HOMER3;HOMER3;HOMER3;HOMER3;HOMER3	Body;Body;Body;Body;Body	0.733 (0.304, 1.77)	3.4e-05	-0.092	0.129
cg01737906; cg03918377; cg10156669; cg27210415	28	178978985	178979013	3	PCGF3	5'UTR	0.716 (0.393, 1.306)	1.9e-05	-0.091	0.141
cg01748573; cg10011623; cg11357538; cg11480267; cg17334845; cg17652507; cg20008140; cg26767990	33	36876830	36876863	5	GNAS;GNAS;GNAS;GNAS	3'UTR;3'UTR;TSS1500;Body	0.687 (0.5, 0.945)	1.1e-06	-0.147	0.165
cg06459978; cg08976633; cg13673645	34	29648345	29648379	6	ZNF74;ZNF74;ZNF74;ZNF74;ZNF74	Body;Body;Body;Body;Body	0.675 (0.457, 0.997)	4.7e-06	-0.203	0.178
cg05392265; cg05949203; cg06191076; cg19694923; cg22500004	132	20756059	20756191	22	DIRAS3;DIRAS3	1stExon;5'UTR	0.626 (0.485, 0.81)	1.7e-07	-0.21	0.152
cg09342567; cg19436429; cg25262361	106	19040258	19040364	19	KCNMB3;KCNMB3;KCNMB3;KCNMB3	TSS1500;Body;TSS1500;Body	0.589 (0.548, 0.632)	2.9e-07	-0.317	0.025
cg04686953; cg21397393; cg23462514	230	133446185	133446415	11	RNF212;RNF212	TSS200;TSS200	0.574 (0.51, 0.646)	1.6e-08	-0.322	0.08
cg10832093; cg11011512; cg11639130; cg20050828; cg23194926; cg23907926	749	41628223	41628972	1	STX2;STX2	Body;Body	0.548 (0.483, 0.621)	2.7e-09	-0.236	0.079
cg05310694; cg09085041; cg17537347	194	1107512	1107706	4			0.546 (0.52, 0.573)	8.2e-09	-0.261	0.056
cg02442501; cg03403769; cg09898779; cg16168329	497	713548	714045	4	SCMH1;SCMH1;SCMH1;SCMH1;SCMH1	TSS1500;Body;5'UTR;5'UTR;5'UTR	0.527 (0.354, 0.787)	3.4e-10	-0.291	0.11
cg05237469; cg09770131; cg25831071	256	57463397	57463653	20			0.497 (0.392, 0.631)	2.2e-09	-0.34	0.04
cg10126372; cg20480642; cg24946253	241	12876947	12877188	19	PXDNL	TSS200	0.478 (0.121, 1.883)	3.9e-09	-0.231	0.131
cg08022281; cg10648573; cg12644888; cg22494932	120	166233021	166233141	6			0.428 (0.381, 0.481)	3.5e-08	-0.181	0.011
DMR: Differentially Methylated Region
DZ: Dizygotic Twin pairs
HR: Hazard Ratio
MZ: Monozygotic Twin pairs

## Sheet: Supplementary table 3
Supplementary Table 3: Results of Mendelian randomization and MR Steiger's test encompassing data from FINNGEN and UKBB for breast cancer in general and for ER and ER+ subtypes
	Location				IV	FINNGEN BC general						UKBB BC general						FINNGEN BC ER-						FINNGEN BC ER+
CpG	Chromosome	Nucleotide	Gene	Gene context	SNP	LOR (95% CI)	p-value	r^2 exposure	r^2 outcome	Directionality	Steiger p-value	LOR (95% CI)	p-value	r^2 exposure	r^2 outcome	Directionality	Steiger p-value	LOR (95% CI)	p-value	r^2 exposure	r^2 outcome	Directionality	Steiger p-value	LOR (95% CI)	p-value	r^2 exposure	r^2 outcome	Directionality	Steiger p-value
cg00550725	8	87521180	FAM82B	TSS200	rs12544875	0.029 (-0.013, 0.071)	0.178	0.154	2.08e-05	TRUE	2.1e-64	0.033 (-0.083, 0.149)	0.576	0.154	2.77e-05	TRUE	3.6e-64	0.019 (-0.033, 0.072)	0.463	0.154	3.91e-5	TRUE	7.3e-64	0.040 (-0.025, 0.105)	0.232	0.154	9.46e-6	TRUE	7.8e-65
cg00763223	1	58257201	DAB1;MIR548D2	5'UTR;Body	rs7520008	-0.009 (-0.127, 0.110)	0.888	0.013	2.27e-07	TRUE	2.1e-06	0.043 (-0.246, 0.332)	0.770	0.013	7.15e-06	TRUE	3.2e-06	-0.079 (-0.225, 0.068)	0.292	0.013	3.28e-5	TRUE	5.9e-06	0.101 (-0.082, 0.285)	0.278	0.013	1.93e-5	TRUE	4.5e-06
cg01253087	12	69495493			rs7306357	0.002 (-0.078, 0.082)	0.967	0.009	1.96e-08	TRUE	6.8e-05	0.009 (-0.238, 0.257)	0.941	0.009	4.7e-07	TRUE	7.5e-05	-0.029 (-0.127, 0.070)	0.568	0.009	2.13e-5	TRUE	1.5e-04	0.055 (-0.069, 0.179)	0.384	0.009	5.77e-6	TRUE	1.0e-04
cg02761061	7	64253339	ZNF138;ZNF138;ZNF138;ZNF138;ZNF138;ZNF138;ZNF138;ZNF138;ZNF138	TSS1500;TSS1500;TSS1500;TSS1500;TSS1500;TSS1500;TSS1500;TSS1500;TSS1500	rs56325029	0.003 (-0.105, 0.111)	0.956	0.026	3.53e-08	TRUE	8.6e-11	-0.027 (-0.318, 0.265)	0.858	0.026	2.7e-06	TRUE	1.3e-10	0.072 (-0.061, 0.206)	0.287	0.026	4.36e-5	TRUE	4.6e-10	-0.107 (-0.274, 0.060)	0.210	0.026	1.98e-5	TRUE	2.6e-10
cg04448141	17	62398356			rs8082170	-0.008 (-0.146, 0.129)	0.907	0.021	1.57e-07	TRUE	1.7e-09	0.019 (-0.302, 0.339)	0.910	0.021	1.09e-06	TRUE	2.1e-09	-0.042 (-0.212, 0.128)	0.627	0.021	6.34e-6	TRUE	3.0e-09	0.052 (-0.160, 0.265)	0.631	0.021	4.22e-6	TRUE	2.7e-09
cg04451615	9	100991528	MIR6854;TBC1D2;TBC1D2;TBC1D2	TSS200;Body;Body;Body	rs10228118	-0.004 (-0.033, 0.026)	0.813	0.086	3.85e-06	TRUE	3.7e-43	0 (-0.079, 0.078)	0.992	0.086	0.000301	TRUE	5.1e-39	-0.021 (-0.057, 0.015)	0.261	0.086	4.97e-5	TRUE	9.5e-42	0.025 (-0.020, 0.070)	0.273	0.086	4.18e-7	TRUE	1.7e-43
cg06177446	20	1093802	PSMF1	TSS200	rs61591758	0.066 (-0.063, 0.195)	0.316	0.021	1.15e-05	TRUE	2.1e-09	-0.068 (-0.407, 0.272)	0.696	0.021	1.29e-05	TRUE	2.2e-09	0.095 (-0.065, 0.254)	0.244	0.021	2.62e-6	TRUE	1.3e-09	0.031 (-0.168, 0.231)	0.758	0.021	2.37e-5	TRUE	3.0e-09
cg09174681	8	144403126	TOP1MT	Body	rs62524733	-	-	-	-	-		0.148 (-0.090, 0.386)	0.223	0.045	0.000132	TRUE	1.6e-15	-	-	-	-	-	-	-	-	-	-	-	-
cg11022537	4	177738806			rs17062314	-0.056 (-0.168, 0.056)	0.328	0.028	1.09e-05	TRUE	3.1e-05	-0.142 (-0.456, 0.171)	0.373	0.028	6.65e-05	TRUE	5.2e-05	0.002 (-0.137, 0.141)	0.977	0.028	8.88e-5	TRUE	6.0e-05	-0.162 (-0.335, 0.012)	0.068	0.028	1.4e-8	TRUE	2.2e-05
cg15326454	2	86227319			rs4346389	0.014 (-0.029, 0.057)	0.530	0.170	4.52e-06	TRUE	5.8e-89	-0.018 (-0.136, 0.101)	0.768	0.170	7.29e-06	TRUE	1.1e-88	0.024 (-0.029, 0.078)	0.366	0.170	2.19e-6	TRUE	3.6e-89	-0.010 (-0.076, 0.057)	0.777	0.170	1.43e-5	TRUE	3.0e-88
cg20145695	17	723342	NXN	Body	rs480351	-0.027 (-0.138, 0.084)	0.634	0.030	2.6e-06	TRUE	3.4e-14	0.021 (-0.271, 0.313)	0.889	0.030	1.65e-06	TRUE	3.1e-14	-0.144 (-0.281, -0.007)	0.040	0.030	1.12e-4	TRUE	6.6e-13	0.179 (0.007, 0.350)	0.042	0.030	7.46e-5	TRUE	3.5e-13
cg20516364	11	873680	CHID1;CHID1;CHID1;CHID1;CHID1	Body;Body;Body;Body;Body	rs61869682	-0.106 (-0.279, 0.066)	0.228	0.016	1.71e-05	TRUE	4.0e-07	-0.385 (-0.789, 0.018)	0.061	0.016	0.000294	TRUE	6.0e-06	-0.041 (-0.255, 0.173)	0.708	0.016	8.28e-5	TRUE	1.2e-06	-0.230 (-0.498, 0.037)	0.091	0.016	2.50e-6	TRUE	2.3e-07
MR Egger	-	-	-	-	-	0.015 (-0.033, 0.064)	0.555	0.619	7.46e-05	TRUE	<1e-324	0.01 (-0.112, 0.143)	0.861	0.664	5.56e-04	TRUE	<1e-324	0.021 (-0.122, 0.081)	0.697	0.619	4.65e-04	TRUE	<1e-324	0.029 (-0.030, 0.089)	0.363	0.619	1.74e-04	TRUE	<1e-324
ER-: Estrogen Receptor Negative
ER+: Estrogen Receptor Positive
IV: Instrumental Variable
r2: Variation explained by genotype

## Sheet: Supplementary table 4
Supplementary Table 4: Associations between DNAm and BC risk in the Finnish Twin Cohort and replication in the Danish Twin study under Benjamini-Hochberg FDR <0.05
	Location				Model 1		Model 2		Model 3		Model 2R
CpG	Chromosome	Nucleotide	Gene	Gene context	HR	p-value	HR	p-value	HR	p-value	HR	p-value
cg00367070	4	159461527	RXFP1;RXFP1;RXFP1;RXFP1;RXFP1;RXFP1;RXFP1;RXFP1;RXFP1;RXFP1;RXFP1;RXFP1;RXFP1	5'UTR;5'UTR;5'UTR;Body;Body;Body;Body;Body;Body;Body;Body;Body;Body	0.057	2.52e-13	0.057	8.99e-05	0.049	1.06e-10
cg23213758	6	6605918	LOC285780;LY86	Body;Body	0.031	4.12e-12	0.048	0.0011	0.025	8.58e-10	0.431	0.270453
cg20947088	9	138811046			0.055	7.96e-12	0.04	1.61e-06	0.072	1.18e-06
cg09665900	20	45849713	ZMYND8;ZMYND8;ZMYND8;ZMYND8;ZMYND8;ZMYND8;ZMYND8;ZMYND8;ZMYND8;ZMYND8;ZMYND8;ZMYND8;ZMYND8;ZMYND8;ZMYND8;ZMYND8;ZMYND8	Body;Body;Body;Body;Body;Body;Body;Body;Body;Body;Body;Body;Body;Body;Body;Body;Body	0.057	1.19e-11	0.049	0.000666	0.059	2.94e-09
cg17426237	10	51463156			0.049	1.47e-11	0.016	0.0007	0.061	2.14e-08	2.573	0.170003
cg26856604	1	10370540	KIF1B	Body	0.08	2.04e-11	0.096	0.006976	0.08	5.22e-10	19.219	0.009974
cg14918743	14	105269174	ZBTB42	3'UTR	0.191	2.66e-11	0.263	0.003291	0.162	1.57e-09	0.336	0.116158
cg26503079	12	57323195	SDR9C7	Body	0.124	5.43e-11	0.142	8.99e-05	0.102	9.53e-08	0.919	0.887853
cg04839368	22	27715544			0.054	5.69e-11	0.034	1.9e-05	0.066	6.65e-07
cg14819618	8	8180214	PRAGMIN	Body	0.092	6.88e-11	0.023	0.001424	0.111	5.23e-08	0.311	0.302661
cg01264332	12	4405469	CCND2	Body	0.149	1.1e-10	0.093	0.000158	0.173	2.52e-07	3.122	0.085359
cg02737727	14	105561470	LOC102723354	Body	0.015	1.19e-10	0.006	0.000197	0.02	7.06e-08
cg14548038	9	140178418			0.031	1.28e-10	0.008	9.74e-05	0.046	6.41e-07	1.607	0.428059
cg07221518	1	54725435	SSBP3;SSBP3;SSBP3	Body;Body;Body	0.133	1.45e-10	0.229	0.001243	0.073	4.75e-08	24.102	0.007212
cg00364281	22	37654641			0.079	1.5e-10	0.105	0.000802	0.072	4.35e-08	5.601	0.045112
cg20487890	1	185402344			0.008	2.33e-10	0.004	0.000964	0.009	2.96e-08
cg15206997	19	24152294			0.128	2.66e-10	0.094	0.000176	0.124	1.36e-07	0.299	0.231661
cg09556412	4	1271909			0.036	3.31e-10	0.007	1.24e-05	0.062	1.05e-05
cg06820859	13	21564784	LATS2	Body	0.029	3.47e-10	0.019	0.003995	0.029	1.83e-08	0.194	0.083785
cg04951131	2	242168856	HDLBP;HDLBP	3'UTR;3'UTR	0.144	3.85e-10	0.164	0.00038	0.12	2.01e-07	0.856	0.841505
cg14264457	18	52679522			0.098	3.85e-10	0.195	0.009905	0.063	9.23e-09
cg05445097	10	79627932	DLG5	Body	0.062	4.5e-10	0.058	0.001866	0.063	5.21e-08	51270.3	0.005092
cg15281724	6	139575994	TXLNB	Body	0.031	5.07e-10	0.045	0.000272	0.023	4.82e-07	3.307	0.238586
cg13445938	9	93840773			0.09	5.19e-10	0.089	7.18e-05	0.094	5.45e-06	0.443	0.374171
cg13935919	1	52837342			0.103	5.36e-10	0.022	3.72e-05	0.124	2.42e-06	1.812	0.408754
cg06775669	7	101582572	CUX1;CUX1;CUX1;CUX1;CUX1;CUX1;CUX1	Body;Body;Body;Body;Body;Body;Body	0.018	6.02e-10	0.041	0.004902	0.012	1.37e-08
cg12916913	2	789109	LINC01115;LINC01115	Body;Body	0.107	6.46e-10	0.151	0.003	0.088	2.16e-08
cg07414199	6	169540032			0.232	6.96e-10	0.201	0.000193	0.239	7.6e-07	1.153	0.814721
cg05351978	12	47207568	SLC38A4;SLC38A4	5'UTR;5'UTR	0.154	7.22e-10	0.193	0.00168	0.11	2.05e-08
cg04451615	9	100991528	MIR6854;TBC1D2;TBC1D2;TBC1D2	TSS200;Body;Body;Body	0.057	7.43e-10	0.088	0.001928	0.042	1.54e-07
cg24577940	12	106469246	NUAK1	Body	0.043	7.79e-10	0.039	0.000359	0.05	7.23e-07
cg10618790	7	78597076	MAGI2;MAGI2	Body;Body	0.08	7.88e-10	0.029	0.000235	0.099	6.15e-07
cg11813389	2	10143619			0.169	8.09e-10	0.2	0.001043	0.15	1.26e-07
cg23537659	12	127545067			0.08	8.81e-10	0.071	0.000714	0.072	7.45e-08	7.598	0.017373
cg06494945	20	18792876	SCP2D1;C20orf78;C20orf78	TSS1500;Body;Body	0.137	8.82e-10	0.086	9.42e-05	0.156	1.07e-06
cg27345785	4	170080837	SH3RF1	Body	0.197	9.04e-10	0.292	0.001246	0.094	2.46e-07
cg13223329	11	133274220	OPCML	Body	0.049	9.08e-10	0.078	0.000632	0.032	6.72e-07
cg10824412	12	63035958			0.217	9.68e-10	0.329	0.001518	0.131	4.34e-07
cg00044440	5	138671449			0.047	1.07e-09	0.001	7.77e-06	0.078	7.82e-06
cg15864790	2	114443174			0.061	1.07e-09	0.049	0.000923	0.059	2.29e-07
cg19987132	6	7427703			0.054	1.23e-09	0.105	0.001496	0.013	1.72e-07
cg14939641	19	11043850			0.034	1.34e-09	0.034	0.000387	0.031	3.8e-07	2.074	0.215585
cg26867282	19	12253922			0.057	1.45e-09	0.065	0.002162	0.054	1.51e-07	0.193	0.423669
cg02442501	1	41628786	SCMH1;SCMH1;SCMH1;SCMH1;SCMH1	TSS200;Body;5'UTR;5'UTR;5'UTR	0.282	1.53e-09	0.181	0.003193	0.299	1.78e-07
cg10243170	7	55773068	FKBP9L	TSS1500	0.026	1.67e-09	0.028	0.000253	0.023	2.33e-06	1.733	0.364945
cg27418399	4	85670807	WDFY3	Body	0.05	1.67e-09	0.005	0.000197	0.047	2.16e-07
cg04043710	16	9448891			0.081	1.74e-09	0.279	0.166831	0.067	1.51e-09
cg12359995	11	33193082	CSTF3-AS1	Body	0.055	1.83e-09	0.024	0.002979	0.059	1.47e-07
cg13263013	6	420130			0.126	1.89e-09	0.155	0.00024	0.114	3.53e-06	1.413	0.648104
cg17760982	11	13740479	FAR1	Body	0.114	2.01e-09	0.171	0.00484	0.088	5.19e-08
cg18814048	1	151580708			0.103	2.08e-09	0.058	0.000103	0.127	1.95e-06	5.157	0.069095
cg04982359	3	10294832	TATDN2	Body	0.18	2.09e-09	0.149	9.5e-05	0.193	3.56e-06	1.963	0.424661
cg02301236	7	141151078	TMEM178B	Body	0.072	2.13e-09	0.081	0.00164	0.058	1.41e-07
cg00492003	15	78572760	DNAJA4;DNAJA4;DNAJA4	Body;Body;Body	0.133	2.22e-09	0.143	0.000658	0.133	1.16e-06	1.124	0.869536
cg05289466	19	5057455	KDM4B	Body	0.117	2.24e-09	0.102	0.000997	0.115	3.07e-07
cg07004080	6	70512728			0.059	2.36e-09	0.043	0.000621	0.071	2.16e-06
cg20481419	12	79850430	MIR5692B	TSS1500	0.225	2.78e-09	0.295	0.003313	0.186	1.58e-07
cg06506461	10	71112319	HK1;HK1;HK1;HK1;HK1	Body;Body;Body;Body;Body	0.13	2.8e-09	0.196	0.007065	0.078	1.89e-08
cg19359767	10	29084707			0.169	3.05e-09	0.199	8.35e-05	0.129	2.64e-05	2.794	0.248802
cg15075499	7	152589117			0.189	3.06e-09	0.277	0.004778	0.135	6.5e-08	8.941	0.024902
cg24946253	8	52722146	PXDNL	TSS200	0.084	3.07e-09	0.051	2.16e-05	0.108	2.56e-05	1.063	0.944048
cg25213418	17	27773707	TAOK1;TAOK1	5'UTR;5'UTR	0.125	3.19e-09	0.202	0.004728	0.053	1.11e-07
cg00195561	11	46408584	CHRM4	TSS1500	0.158	3.3e-09	0.144	0.000347	0.154	1.74e-06	2.007	0.524196
cg19241743	19	52491268	ZNF350	TSS1500	0.115	3.94e-09	0.221	0.005167	0.04	2.68e-06
cg20516364	11	873680	CHID1;CHID1;CHID1;CHID1;CHID1	Body;Body;Body;Body;Body	0.234	4.05e-09	0.485	0.062891	0.104	3.79e-10	0.46	0.310208
cg26429042	8	141342131	TRAPPC9;TRAPPC9	Body;Body	0.075	4.08e-09	0.042	4.95e-06	0.1	0.000159
cg12608603	14	91926636	PPP4R3A;PPP4R3A	Body;Body	0.21	4.18e-09	0.135	0.000542	0.252	2.57e-06
cg01482895	5	60075636	ELOVL7;ELOVL7;ELOVL7;ELOVL7	Body;Body;Body;5'UTR	0.056	4.21e-09	0.06	0.000267	0.047	3.84e-06
cg26767990	20	57463615	GNAS;GNAS;GNAS;GNAS	3'UTR;3'UTR;TSS1500;Body	0.338	4.31e-09	0.2	2.66e-05	0.397	1.74e-05	3.258	0.041328
cg23280258	6	116896528	RWDD1;RWDD1;RWDD1	Body;5'UTR;5'UTR	0.097	4.67e-09	0.203	0.041559	0.064	2.16e-09	9.901	0.023937
cg12240529	5	149830186	RPS14;RPS14;RPS14	TSS1500;TSS1500;TSS1500	0.049	4.68e-09	0.015	3.79e-06	0.085	0.000157
cg06579481	7	104621597			0.072	4.93e-09	0.008	1.28e-05	0.108	1.82e-05	1.455	0.573774
cg23101564	15	75771387	PTPN9	Body	0.078	5.05e-09	0.116	0.002576	0.065	6.79e-07	8.651	0.002639
cg22155376	11	17591837			0.185	5.58e-09	0.244	0.001067	0.141	1.29e-06	5.102	0.027786
cg01873119	19	15087060			0.048	5.83e-09	0.095	0.003404	0.029	6.1e-07	1.18	0.751113
cg01703291	15	85574661	PDE8A;PDE8A	Body;Body	0.234	6.42e-09	0.455	0.024025	0.069	1.58e-10	10.532	0.040096
cg14666354	17	73996423	CDK3;C17orf106	TSS1500;3'UTR	0.128	6.67e-09	0.102	0.000183	0.146	9.75e-06	2.677	0.292788
cg20895054	6	18261541	DEK;DEK	Body;Body	0.107	6.79e-09	0.069	8.9e-05	0.109	7.97e-06	1.047	0.948984
cg02944953	19	38544658	SIPA1L3	5'UTR	0.099	6.82e-09	0.08	0.002111	0.103	5.47e-07
cg23028993	14	38952108			0.094	6.84e-09	0.03	2.66e-05	0.134	1.61e-05
cg23620315	3	13572380			0.024	7.1e-09	0.016	0.000229	0.024	2.83e-06
cg26988984	14	32131590	NUBPL;NUBPL;NUBPL	Body;Body;Body	0.096	7.34e-09	0.09	0.00068	0.099	3.54e-06
cg08480413	2	15012985			0.26	7.38e-09	0.173	0.001219	0.282	1.49e-06	2.256	0.365995
cg12894525	6	52165602			0.072	7.6e-09	0.041	0.001251	0.079	8.68e-07
cg23666072	2	239631410			0.021	8e-09	0.001	7.64e-06	0.043	2.36e-05
cg20489317	1	104111877	AMY2B;LOC648740	5'UTR;TSS200	0.162	8.14e-09	0.485	0.151044	0.039	2.4e-10	99.731	0.032451
cg21212624	1	2500678			0.195	8.22e-09	0.325	0.013475	0.114	2.34e-08
cg06013872	4	72203823	SLC4A4;SLC4A4;SLC4A4	Body;TSS1500;Body	0.099	8.89e-09	0.163	0.012131	0.078	8.66e-08	1.274	0.744981
cg01272967	10	386708	DIP2C	Body	0.029	9.03e-09	0.051	0.002888	0.018	6.53e-07	4.812	0.0243
cg15619333	12	133759653	ZNF268;ZNF268;ZNF268;ZNF268;ZNF268;ZNF268;ZNF268;ZNF268;ZNF268	5'UTR;Body;Body;Body;Body;Body;Body;Body;Body	0.137	9.23e-09	0.004	7.92e-05	0.184	1.87e-05
cg19011122	5	110835117	STARD4	3'UTR	0.044	9.51e-09	0.089	0.022043	0.031	3.27e-08	3.54	0.164323
cg15822108	4	140306311	NAA15	Body	0.082	1.03e-08	0.179	0.012778	0.047	1.13e-06
cg13709876	2	48794821	STON1-GTF2A1L;STON1-GTF2A1L;STON1;STON1	TSS1500;5'UTR;5'UTR;5'UTR	0.164	1.06e-08	0.269	0.015574	0.128	7.9e-08
cg09985075	2	86743517	CHMP3;CHMP3;CHMP3;CHMP3;RNF103-CHMP3	Body;Body;Body;Body;Body	0.097	1.14e-08	0.027	0.000229	0.131	7.32e-06
cg20474201	10	88228042	WAPAL	Body	0.103	1.14e-08	0.226	0.015656	0.028	1.94e-08
cg12307014	12	51403966	SLC11A2;SLC11A2;SLC11A2;SLC11A2;SLC11A2;SLC11A2;SLC11A2;SLC11A2;SLC11A2	TSS1500;Body;Body;Body;Body;Body;Body;Body;Body	0.151	1.15e-08	0.14	0.00034	0.159	8.63e-06
cg04871207	18	28855179			0.16	1.18e-08	0.312	0.014124	0.046	2.12e-08
cg07243619	9	97521691	C9orf3;C9orf3;C9orf3	TSS1500;5'UTR;5'UTR	0.31	1.22e-08	0.497	0.032611	0.219	4.68e-08
cg08505649	3	37440338	C3orf35;C3orf35	TSS1500;TSS1500	0.107	1.24e-08	0.294	0.161485	0.088	1.55e-08	1.765	0.397909
cg01608842	1	206619347	SRGAP2;SRGAP2;SRGAP2	Body;Body;Body	0.323	1.25e-08	0.556	0.196801	0.281	8.02e-09
cg26276367	11	66515246	C11orf80;C11orf80	5'UTR;Body	0.168	1.32e-08	0.463	0.200774	0.118	3.91e-09
cg00550725	8	87521180	FAM82B	TSS200	3.068	1.34e-08	3.171	0.002019	3.096	1.94e-06	0.213	0.155424
cg08332546	1	95195296	LINC01057	Body	0.031	1.35e-08	0.085	0.019742	0.012	4.1e-08
cg19354792	20	18124901	CSRP2BP;CSRP2BP	Body;TSS1500	0.289	1.35e-08	0.133	2.03e-05	0.361	8.12e-05	7.997	0.012607
cg21139935	13	25139847			0.14	1.38e-08	0.162	0.002088	0.116	7.67e-07	4.02	0.06408
cg16026862	4	165952839	TRIM60	TSS1500	0.145	1.4e-08	0.228	0.012987	0.137	6.59e-07
cg22511564	16	46809514			0.107	1.5e-08	0.125	0.001376	0.081	7.35e-07
cg00519484	12	111170032	PPP1CC;PPP1CC	Body;Body	0.188	1.52e-08	0.195	0.000687	0.172	3.74e-06
cg14018434	9	130161758	SLC2A8	Body	0.305	1.52e-08	0.256	0.000513	0.335	9.42e-06	13.609	0.051245
cg16306219	13	37636439			0.157	1.52e-08	0.151	0.036908	0.167	3.02e-07	1.307	0.798463
cg17547722	1	18042841			0.028	1.52e-08	0.053	0.008535	0.023	5.12e-07
cg12234423	19	19053378	HOMER3	TSS1500	0.167	1.53e-08	0.108	0.097571	0.161	1.06e-07
cg06107260	2	240066248	HDAC4	Body	0.156	1.61e-08	0.162	0.000797	0.116	2.8e-06	0.665	0.369857
cg06217755	16	29772088			0.163	1.66e-08	0.207	0.001462	0.151	1.63e-05
cg09992259	1	15868492	DNAJC16;DNAJC16;DNAJC16	5'UTR;Body;Body	0.261	1.67e-08	0.287	0.000496	0.269	9.2e-05
cg14161477	13	114192847	TMCO3	Body	0.218	1.75e-08	0.293	0.004968	0.17	1.24e-06	2.356	0.145068
cg17593893	17	73867015			0.228	1.79e-08	0.181	0.000119	0.26	2.41e-05
cg24487600	2	74274248	TET3	Body	0.21	1.81e-08	0.362	0.026724	0.127	3.13e-08
cg01253087	12	69495493			0.155	1.84e-08	0.07	0.000444	0.154	3.85e-06
cg06869501	19	21541044	ZNF738	TSS1500	0.096	1.84e-08	0.016	0.00026	0.12	6.98e-06	5.774	0.043757
cg16523805	16	31076912	ZNF668;ZNF668;ZNF668;ZNF668	TSS1500;TSS1500;5'UTR;5'UTR	0.192	1.86e-08	0.076	0.000453	0.237	9.96e-06
cg11022537	4	177738806			0.082	1.87e-08	0.059	0.000373	0.078	5.96e-06	2.541	0.294274
cg14506888	5	52063325			0.128	1.9e-08	0.1	0.003001	0.134	8.82e-07
cg05193584	6	158302208	SNX9	Body	0.161	1.96e-08	0.177	0.001697	0.168	6.45e-06
cg15403093	12	133312361	ANKLE2	Body	0.368	1.97e-08	0.32	0.000666	0.389	9.53e-06	0.664	0.595803
cg03017231	3	111619209	PHLDB2;PHLDB2;PHLDB2;PHLDB2	Body;Body;Body;Body	0.084	2.04e-08	0.151	0.075079	0.071	2.97e-08
cg27094156	19	58436566	ZNF418	3'UTR	0.138	2.05e-08	0.283	0.038859	0.106	6.42e-08	1.296	0.584144
cg10801134	3	32421856			0.081	2.07e-08	0.238	0.028371	0.031	6.3e-08
cg12402966	1	10006802	NMNAT1;NMNAT1;NMNAT1	5'UTR;5'UTR;5'UTR	0.045	2.12e-08	0.009	0.000101	0.072	2.1e-05
cg05133323	12	116682493	MED13L	Body	0.15	2.15e-08	0.084	0.000889	0.174	3.46e-06	0.72	0.531276
cg02079421	21	47851545	PCNT	Body	0.144	2.39e-08	0.166	0.000632	0.127	1.65e-05	0.777	0.807305
cg08256665	8	106702655	ZFPM2	Body	0.315	2.39e-08	0.216	4.6e-05	0.367	7.73e-05
cg04409579	6	56258956			0.396	2.41e-08	0.685	0.207792	0.297	3.82e-09	1.031	0.943941
cg17733590	19	36708264	ZNF146;ZNF146;ZNF146	5'UTR;5'UTR;5'UTR	0.25	2.44e-08	0.359	0.003276	0.077	2.48e-07	1.962	0.397451
cg02181187	22	31088724	OSBP2	TSS1500	0.092	2.5e-08	0.172	0.007314	0.027	1.31e-07
cg15709283	2	135581152			0.155	2.61e-08	0.17	0.01119	0.152	5.78e-07
cg26827455	7	75598687	POR	Body	0.225	2.7e-08	0.321	0.012557	0.189	3.78e-07
cg02014964	2	33953396	MYADML;LINC01317	TSS200;Body	0.266	2.71e-08	0.182	0.095002	0.192	3.26e-08
cg22125433	8	143386979	TSNARE1	Body	0.252	2.81e-08	0.289	0.004744	0.236	1.79e-06	3.523	0.097818
cg12633766	7	157083634			0.085	2.82e-08	0.242	0.078845	0.06	3.08e-08	0.891	0.891223
cg04809428	16	3725906	TRAP1	Body	0.252	2.94e-08	0.315	0.001831	0.188	1.92e-05	1.699	0.238391
cg04448141	17	62398356			0.148	2.98e-08	0.157	0.001052	0.158	1.66e-05	4.078	0.175818
cg02741544	8	141567390	EIF2C2;EIF2C2	Body;Body	0.201	3e-08	0.166	0.00065	0.2	8.29e-06	1.39	0.416066
cg27547703	10	115939024	TDRD1	TSS200	0.301	3.04e-08	0.237	0.001774	0.284	8.85e-06	0.505	0.362991
cg20646533	5	10612314	ANKRD33B	Body	0.085	3.18e-08	0.06	0.000232	0.099	1.94e-05
cg02284293	11	35700727	TRIM44	Body	0.199	3.25e-08	0.334	0.005167	0.082	1.31e-06
cg21959890	10	94068044	MARCH5	Body	0.113	3.27e-08	0.017	0.001903	0.147	6.03e-06
cg03962604	17	5031070	USP6;USP6	TSS1500;5'UTR	0.106	3.36e-08	0.424	0.278399	0.066	6.64e-09
cg14002578	9	101569103	GALNT12	TSS1500	0.217	3.42e-08	0.226	0.003583	0.206	1.55e-06	3.363	0.286372
cg00763223	1	58257201	DAB1;MIR548D2	5'UTR;Body	0.192	3.45e-08	0.1	0.000279	0.239	3.18e-05	1.183	0.726207
cg05238553	14	91780133	CCDC88C	Body	0.107	3.45e-08	0.046	0.000146	0.15	5.48e-05	4.702	0.032908
cg09174681	8	144403126	TOP1MT	Body	0.278	3.51e-08	0.248	0.000342	0.284	2.76e-05	1.431	0.50608
cg23237765	7	921845	C7orf20	Body	0.029	3.51e-08	0.022	0.003337	0.03	2.07e-06	3.095	0.146009
cg00715363	17	60896244	MIR548W	Body	0.111	3.54e-08	0.097	0.000617	0.115	1.15e-05
cg19212550	10	101767908	DNMBP	5'UTR	0.096	3.64e-08	0.102	0.017633	0.089	3.52e-07	5.299	0.071276
cg15326454	2	86227319			0.253	3.69e-08	0.339	0.039638	0.226	1.55e-07
cg07294785	6	32976018	HLA-DOA	Body	0.217	3.75e-08	0.314	0.009145	0.164	2.26e-07	1.08	0.92051
cg01620486	8	47015640			0.145	3.88e-08	0.106	6.68e-05	0.174	0.000112	360.588	0.01447
cg21769444	6	34361405	NUDT3	TSS1500	0.296	3.91e-08	0.435	0.036419	0.242	4.24e-07
cg09733789	5	166353256	CTB-7E3.1	Body	0.206	3.95e-08	0.02	0.000115	0.277	7.47e-05
cg16516670	8	71382800	LOC101926892	TSS1500	0.079	3.95e-08	0.072	0.008176	0.087	1.54e-06
cg09915978	12	6858533	MLF2;MLF2	Body;Body	0.109	3.96e-08	0.13	0.000397	0.094	9.17e-05	3.902	0.14532
cg26310969	17	28662096	TMIGD1	TSS1500	0.16	3.96e-08	0.224	0.001614	0.12	9.37e-06	1.858	0.317338
cg11206334	17	26219603	LYRM9	5'UTR	0.075	4.02e-08	0.105	0.007786	0.052	3.26e-07
cg13272676	11	9404868	IPO7	TSS1500	0.111	4.04e-08	0.176	0.005966	0.089	3.2e-06
cg04939480	12	66250466	HMGA2;HMGA2	Body;Body	0.264	4.07e-08	0.337	0.001166	0.186	4.87e-05	29.2	0.001218
cg12550312	20	55980008	RBM38;RBM38	Body;Body	0.187	4.07e-08	0.071	1.96e-05	0.269	0.000239	1.298	0.678774
cg03118443	6	30309489	TRIM39;TRIM39	Body;Body	0.3	4.09e-08	0.141	2.6e-05	0.36	8.43e-05	1.693	0.334141
cg24273103	1	46737065	RAD54L;RAD54L	Body;Body	0.195	4.09e-08	0.168	0.000451	0.232	0.000132
cg19267144	17	40956947	CNTD1	Body	0.171	4.14e-08	0.194	0.001133	0.162	1.55e-05
cg09206665	2	237413014	IQCA1;IQCA1;IQCA1;IQCA1	TSS1500;Body;Body;Body	0.311	4.19e-08	0.387	0.001266	0.218	2.73e-05
cg26728382	6	163848720	QKI;QKI;QKI;QKI	Body;Body;Body;Body	0.241	4.21e-08	0.268	0.00154	0.229	1.31e-05	4.069	0.305049
cg24677321	3	25116377			0.381	4.22e-08	0.445	0.017454	0.367	7.95e-07	1.872	0.260777
cg16762000	1	44911569	RNF220	Body	0.106	4.26e-08	0.056	0.002108	0.126	9.83e-06
cg20145695	17	723342	NXN	Body	0.246	4.34e-08	0.261	0.000162	0.201	0.000176	0.805	0.730447
cg12910199	2	175886850			0.206	4.35e-08	0.139	0.007354	0.234	3.59e-06
cg18899516	5	146187230	PPP2R2B;PPP2R2B;PPP2R2B;PPP2R2B;PPP2R2B;PPP2R2B;PPP2R2B	Body;Body;Body;Body;Body;Body;Body	0.195	4.41e-08	0.188	0.017484	0.202	9.01e-07	1.178	0.821599
cg16376218	17	42397109	SLC25A39;SLC25A39	3'UTR;3'UTR	0.294	4.51e-08	0.202	0.000107	0.347	8.27e-05	0.146	0.016374
cg09583753	16	88690178	ZC3H18;ZC3H18	Body;Body	0.195	4.52e-08	0.259	0.016166	0.16	5.08e-07
cg01645865	7	31231356			0.119	4.54e-08	0.129	0.007949	0.114	1.26e-06
cg17316918	19	1056930	ABCA7	Body	0.257	4.58e-08	0.436	0.049085	0.162	3.75e-08
cg00076936	20	35503983	C20orf118	TSS1500	0.097	4.64e-08	0.16	0.037071	0.085	2.04e-07	0.372	0.233843
cg16396580	19	13969482			0.049	4.64e-08	0.044	0.004736	0.046	1.34e-06
cg03824868	16	50744353	NOD2	Body	0.159	4.65e-08	0.167	0.001798	0.158	1.59e-05	3.904	0.105948
cg18339589	14	60409183	LRRC9	Body	0.132	4.75e-08	0.145	0.00182	0.105	3.66e-06
cg00479770	11	111289721	LOC100132078	TSS1500	0.172	4.78e-08	0.094	0.000258	0.208	3.33e-05
cg16903122	1	44584429	KLF17	TSS200	0.303	4.81e-08	0.256	0.000261	0.338	5.34e-05	2.568	0.32858
cg22395253	7	104941898	SRPK2	Body	0.106	4.81e-08	0.142	0.003603	0.082	2.16e-06	0.73	0.671884
cg00959238	19	40749359	AKT2;AKT2;AKT2	Body;Body;Body	0.146	4.83e-08	0.254	0.032947	0.093	1.95e-07
cg14779973	10	115949613	TDRD1	Body	0.123	4.91e-08	0.049	8.37e-05	0.148	2.49e-05
cg04202122	2	29116540	WDR43	TSS1500	0.133	5.08e-08	0.144	0.003856	0.125	1.43e-06	1.062	0.939979
cg14038259	17	78311557	RNF213	Body	0.225	5.11e-08	0.136	0.000299	0.268	4.86e-05	1.309	0.771576
cg18643977	7	30404580	ZNRF2	3'UTR	0.151	5.17e-08	0.082	0.003194	0.171	3.33e-06
cg11617879	17	20928912	USP22	Body	0.11	5.21e-08	0.04	0.004886	0.127	2.15e-06
cg15689600	2	177396735			0.374	5.32e-08	0.411	0.00166	0.36	1.2e-05
cg09638686	15	69411787	MIR548H4	Body	0.172	5.5e-08	0.198	0.001076	0.151	1.75e-05	5.564	0.050751
cg00299070	1	237946534	RYR2	Body	0.033	5.51e-08	0.036	0.004182	0.032	3.61e-06	0.836	0.828906
cg06177446	20	1093802	PSMF1	TSS200	0.184	5.74e-08	0.177	0.001346	0.18	8.81e-06	2.332	0.170278
cg07140270	14	50161652	KLHDC1	Body	0.051	5.75e-08	0.018	9.77e-05	0.074	7.19e-05	24.582	0.018267
cg21381136	1	8445818	RERE;RERE;RERE	5'UTR;Body;Body	0.09	5.82e-08	0.074	0.00118	0.095	8.13e-06
cg20191924	11	44102381	ACCS;ACCS	Body;Body	0.107	5.94e-08	0.063	0.000106	0.126	6.56e-05
cg17315809	17	40898178	EZH1	TSS1500	0.488	6.04e-08	0.536	0.063313	0.483	4.69e-07
cg21677767	7	138227378	TRIM24;TRIM24	Body;Body	0.147	6.1e-08	0.222	0.0122	0.115	7.29e-07
cg07793898	14	31581817	HECTD1	Body	0.168	6.15e-08	0.289	0.029372	0.132	6.36e-07
cg24619785	2	9416069	ASAP2;ASAP2	Body;Body	0.047	6.19e-08	0.067	0.015582	0.037	7.09e-07	5.627	0.090832
cg00271604	6	64175869			0.214	6.21e-08	0.299	0.006451	0.144	1.29e-06
cg02761061	7	64253339	ZNF138;ZNF138;ZNF138;ZNF138;ZNF138;ZNF138;ZNF138;ZNF138;ZNF138	TSS1500;TSS1500;TSS1500;TSS1500;TSS1500;TSS1500;TSS1500;TSS1500;TSS1500	0.08	6.22e-08	0.051	0.002005	0.085	4.3e-06
cg23010765	6	146923818	C6orf103	Body	0.217	6.26e-08	0.391	0.061162	0.156	1.67e-07
cg07008911	16	2145598	PKD1;PKD1	Body;Body	0.306	6.29e-08	0.42	0.02016	0.245	5.41e-07	4.026	0.035036
cg09072986	4	48956523			0.062	6.3e-08	0.028	0.000739	0.071	8.45e-06
cg05921832	16	74819124			0.135	6.34e-08	0.119	0.003287	0.155	1.11e-05
cg12995372	7	11066024	PHF14;PHF14	Body;Body	0.142	6.36e-08	0.167	0.021938	0.133	3.61e-07	0.516	0.594431
cg00000658	9	139997924	MAN1B1	Body	0.411	0.000127	0.481	0.156014	0.414	0.000569	0.1	0.063007
cg00001793	12	11905390	ETV6	Body	0.383	8.18e-06	0.391	0.0232	0.387	0.000177	0.701	0.623444
cg00005164	19	35511522	GRAMD1A;GRAMD1A	Body;Body	0.087	1.18e-05	0.007	0.000432	0.14	0.001846	0.896	0.89469
cg00015699	12	90313589			0.28	3.02e-05	0.369	0.021191	0.212	0.000428	0.533	0.545365
cg00019118	12	132851518	GALNT9;LOC100130238	Body;TSS1500	0.43	3.25e-07	0.38	0.00189	0.456	8.3e-05	16.815	0.021021
cg00020450	5	141245450	PCDH1;PCDH1;PCDH1;PCDH1	5'UTR;Body;Body;Body	0.415	4.94e-05	0.369	0.018516	0.426	0.000758
cg00021558	12	52262965			0.552	0.000145	0.636	0.162332	0.544	0.000613	2.139	0.175766
cg00022024	9	138800324	CAMSAP1	TSS1500	0.608	0.000324	0.544	0.058173	0.62	0.001875	3.206	0.023231
cg00029597	7	129209377			0.32	9.15e-06	0.364	0.01672	0.294	0.000164
cg00031063	1	17303752	MFAP2;MFAP2;MFAP2;MFAP2	Body;Body;Body;Body	0.455	9.58e-05	0.448	0.009027	0.443	0.004091	0.557	0.355292
cg00033396	10	48208808			0.349	9.53e-05	0.671	0.425155	0.279	2.89e-05
cg00041641	1	151024614	CDC42SE1;CDC42SE1	3'UTR;3'UTR	0.282	6.32e-06	0.289	0.007769	0.276	0.000176
cg00044545	21	43107320	LINC00111	Body	1.749	7.56e-05	2.204	0.003671	1.581	0.006485
cg00047079	13	79188975	RNF219	3'UTR	0.12	8.23e-07	0.344	0.113084	0.05	4.04e-07	3.817	0.129067
cg00047843	12	83321412	TMTC2	Body	0.238	0.000302	0.242	0.046874	0.224	0.001706	0.01	0.042019
cg00053536	1	17291209	CROCC	Body	0.094	1.13e-05	0.031	0.000174	0.169	0.008304	0.257	0.424867
cg00056034	8	129091092	PVT1	Body	0.272	7.77e-05	0.236	0.00307	0.296	0.004469
cg00057689	6	90660051	BACH2;BACH2	Body;Body	1.814	0.000282	1.27	0.397392	2.255	0.000125
cg00058696	5	132101202	SEPT8;SEPT8;SEPT8;SEPT8;SEPT8;SEPT8;SEPT8;SEPT8;SEPT8;SEPT8;SEPT8;SEPT8	ExonBnd;ExonBnd;ExonBnd;ExonBnd;ExonBnd;ExonBnd;Body;Body;Body;Body;Body;5'UTR	0.372	5.25e-05	0.826	0.660501	0.254	5.71e-06
cg00061114	2	55593115	CCDC88A;CCDC88A;CCDC88A	Body;Body;Body	0.131	9.78e-08	0.015	0.000219	0.176	3.98e-05
cg00071408	8	22864908	RHOBTB2;RHOBTB2;RHOBTB2	Body;Body;Body	0.402	0.000267	0.294	0.001542	0.455	0.016211	2.364	0.042304
cg00073261	3	194489530	LOC100507391	Body	0.235	8.93e-05	0.084	0.000422	0.342	0.014452
cg00076255	11	102550927			1.682	0.000341	1.953	0.026206	1.668	0.002976
cg00077450	2	239361948			0.518	7.57e-05	0.501	0.033138	0.534	0.001213	3.025	0.15326
cg00078676	2	120949686			0.306	0.000111	0.439	0.118277	0.242	0.000203
cg00079293	7	148652258			0.504	8.2e-05	0.658	0.186761	0.449	0.000136
cg00081105	3	161391765			0.2	4.65e-06	0.135	0.005194	0.223	0.000196	0.069	0.110851
cg00092427	16	970864	LMF1-AS1;LMF1-AS1;LMF1;LMF1;LMF1	TSS200;TSS200;Body;Body;Body	0.415	0.000209	0.376	0.004118	0.47	0.025844
cg00092611	10	28821682	WAC;WAC;WAC	TSS1500;TSS1500;Body	1.715	0.000198	1.447	0.171949	1.828	0.000406	2.714	0.071474
cg00093354	17	15635464	TBC1D26	TSS200	0.416	5.87e-05	0.562	0.087356	0.298	0.000105
cg00093436	1	36172279			0.573	0.00028	0.512	0.002964	0.67	0.071013	1.093	0.894627
cg00093522	1	2252019			0.241	8.08e-08	0.23	0.001791	0.231	8.58e-06	1.039	0.970635
cg00095259	18	59218797	CDH20	Body	0.513	0.000218	0.45	0.0397	0.536	0.002224	0.362	0.129655
cg00095846	5	139551088			0.535	0.000459	0.518	0.004598	0.657	0.170403	1.223	0.698989
cg00096995	20	57562361	NELFCD	Body	2.007	0.000461	2.414	0.007313	1.763	0.023036
cg00104333	10	95516410	LGI1;LGI1;LGI1;LGI1	TSS1500;TSS1500;TSS1500;TSS1500	0.478	2.87e-05	0.495	0.031901	0.448	0.000274
cg00113859	7	19788119	TMEM196	Body	2.186	7.28e-05	2.317	0.035475	2.155	0.000751
cg00122166	19	42571498			0.237	6.01e-06	0.16	0.00282	0.275	0.000476
cg00137067	6	130741983	TMEM200A;TMEM200A;TMEM200A	TSS1500;5'UTR;5'UTR	0.459	4.8e-05	0.686	0.337769	0.409	5.09e-05
cg00139683	20	896564	ANGPT4	1stExon	0.424	1.48e-05	0.277	0.00138	0.471	0.000986	0.63	0.424551
cg00141143	6	31587821	BAT2	TSS1500	0.607	0.000325	0.622	0.130993	0.61	0.001462	0.409	0.145653
cg00145284	1	58852326			0.247	0.000102	0.382	0.107459	0.181	0.000265
cg00161513	12	51906448	SLC4A8;SLC4A8	3'UTR;3'UTR	0.463	0.000146	0.418	0.006849	0.439	0.006797
cg00164038	6	33228770	VPS52	Body	0.28	6.79e-05	0.24	0.001972	0.304	0.009654	0.597	0.342648
cg00164716	12	56367828	RAB5B	TSS200	2.49	1.92e-05	2.328	0.004107	2.555	0.001864	0.715	0.634835
cg00167684	16	70505196	FUK	Body	0.298	4.07e-07	0.171	0.000449	0.346	8.3e-05	0.432	0.086483
cg00169111	1	36639894	MAP7D1	Body	0.407	6.61e-06	0.443	0.040113	0.396	6.59e-05	0.926	0.883875
cg00174654	1	115110293	BCAS2	3'UTR	0.241	2.52e-05	0.346	0.078094	0.195	8.89e-05	23.541	0.016158
cg00178279	12	31921214			0.297	2.29e-05	0.166	0.013309	0.318	0.000345
cg00187099	15	69352022	MIR548H4	Body	0.553	0.00014	0.54	0.040839	0.558	0.00142
cg00187451	11	27603188	BDNF-AS;BDNF-AS;BDNF-AS;BDNF-AS;BDNF-AS	Body;Body;Body;Body;Body	0.395	0.000427	0.602	0.147757	0.175	0.000199
cg00188298	10	97667731	C10orf131;C10orf131	5'UTR;1stExon	0.047	8.44e-05	0.105	0.046243	0.016	0.000352	4.5	0.011249
cg00192823	9	137113224			0.449	1.8e-05	0.311	0.00311	0.504	0.001259
cg00197389	17	74025861			0.578	0.000155	0.762	0.459441	0.557	0.00021
cg00204262	19	39323158	ECH1	TSS1500	0.195	4.26e-05	0.499	0.335115	0.105	6.55e-06	1.029	0.96407
cg00206058	2	11750918	GREB1	Body	0.428	3.89e-05	0.382	0.013771	0.468	0.001858	4.486	0.097589
cg00214780	11	47585888	PTPMT1;PTPMT1	TSS1500;TSS1500	0.318	0.000283	0.078	0.00182	0.417	0.011585	0.307	0.279307
cg00215887	20	16710047	SNRPB2;SNRPB2	TSS1500;TSS1500	0.545	0.000199	0.684	0.286919	0.509	0.00022
cg00217298	6	74020052	KHDC1;KHDC1	TSS200;Body	2.77	6.87e-07	2.259	0.050521	3.118	2.38e-06
cg00220429	12	133163425			0.616	0.000214	0.661	0.020535	0.558	0.003787	5.492	0.029214
cg00221445	8	74183964			0.133	1.53e-07	0.172	0.00129	0.085	9.86e-05
cg00225587	15	90626648			0.235	0.000157	0.291	0.049703	0.223	0.00191
cg00232059	22	45131501	PRR5;PRR5;PRR5;PRR5-ARHGAP8;PRR5;PRR5	Body;Body;Body;Body;Body;Body	0.507	0.0003	0.522	0.032987	0.51	0.004207	0.243	0.060951
cg00233420	11	43290958			0.502	0.000196	0.656	0.487148	0.492	0.000279	4.845	0.028017
cg00234294	7	100731366	TRIM56	Body	0.287	0.000409	0.18	0.007472	0.332	0.012147	0.284	0.149309
cg00234655	18	78007841			0.094	8.35e-06	0.234	0.206953	0.072	8.57e-06	0.531	0.254237
cg00234975	6	170580311			0.472	2.77e-06	0.581	0.054903	0.41	7.28e-06	1.174	0.754407
cg00238944	12	94340481			0.529	0.000324	0.495	0.027436	0.546	0.004609
cg00246768	8	3245147	CSMD1	Body	0.479	1.7e-05	0.255	0.000621	0.556	0.002864	0.599	0.410187
cg00248795	1	100731936	RTCD1;RTCD1	1stExon;1stExon	2.518	6.67e-05	2.201	0.080136	2.837	0.000236	1.93	0.337473
cg00255967	17	28286483	EFCAB5;EFCAB5;EFCAB5	Body;Body;Body	0.429	0.000288	1.451	0.402634	0.264	9.55e-07
cg00256201	2	84803398	DNAH6	Body	0.555	0.00028	0.624	0.084934	0.526	0.000992	0.315	0.038132
cg00259282	2	65305163	CEP68	Body	0.491	0.000197	0.363	0.000612	0.619	0.058386
cg00264195	1	87577317			0.324	0.000113	0.249	0.004635	0.415	0.027742
cg00277329	1	109506264	CLCC1;CLCC1	TSS200;TSS200	1.857	7.55e-05	2.149	0.004926	1.697	0.005268
cg00279282	2	172077803	TLK1	5'UTR	0.45	0.000149	0.412	0.010861	0.465	0.004603
cg00290498	5	1230850	SLC6A18	Body	0.256	1.75e-06	0.311	0.023942	0.239	2.55e-05	9.049	0.078186
cg00291316	8	10469891	RP1L1	Body	0.324	6.07e-05	0.251	0.001187	0.403	0.013284	1.702	0.64049
cg00293439	22	47388274	TBC1D22A;TBC1D22A;TBC1D22A;TBC1D22A;TBC1D22A	Body;Body;Body;Body;Body	0.48	2.4e-06	0.557	0.066459	0.465	1.52e-05
cg00299830	11	67275686	CDK2AP2;CDK2AP2;CDK2AP2;CDK2AP2	1stExon;5'UTR;TSS200;TSS200	2.36	0.000293	2.422	0.153254	2.325	0.001035
cg00304793	2	106003911	FHL2;FHL2;FHL2;FHL2	5'UTR;5'UTR;5'UTR;5'UTR	0.035	8.4e-07	0.034	0.003472	0.035	7.67e-05
cg00306905	10	121356070	TIAL1;TIAL1;TIAL1;TIAL1	1stExon;5'UTR;1stExon;5'UTR	0.175	8.77e-07	0.231	0.013862	0.14	1.7e-05	0.444	0.312435
cg00308770	1	183678070	RGL1	5'UTR	0.56	0.000222	0.613	0.035682	0.508	0.001716	0.165	0.016163
cg00319893	1	181526714	CACNA1E	Body	0.503	0.00014	1.045	0.923839	0.427	2.4e-05	0.694	0.407583
cg00321115	13	28942568	FLT1;FLT1	Body;3'UTR	0.23	7.8e-06	0.534	0.228053	0.122	6.8e-07	0.494	0.563437
cg00324719	8	1155602			0.474	0.000356	0.524	0.052374	0.431	0.002444	36.846	0.048833
cg00324754	8	77491652			1.877	0.000193	1.186	0.555635	2.365	3.62e-05
cg00328284	8	41519119	ANK1;ANK1;ANK1;ANK1;ANK1;ANK1;ANK1;MIR486;ANK1	Body;Body;Body;Body;Body;Body;Body;TSS1500;Body	0.356	7.82e-06	0.274	0.004423	0.392	0.000488	2.491	0.14172
cg00328865	2	27601877	ZNF513;ZNF513	Body;Body	0.523	6.55e-05	0.45	0.006023	0.567	0.003298
cg00329052	4	169935001			0.132	3.1e-05	0.068	0.011243	0.143	0.000467	7.791	0.070771
cg00343127	12	129299088	SLC15A4;MGC16384	Body;Body	1.906	0.00045	1.555	0.214093	2.085	0.00068	1.158	0.782981
cg00344614	11	50266398			0.448	3.78e-05	0.57	0.062781	0.374	0.000136
cg00345047	6	71942797			0.369	1.6e-05	0.419	0.018152	0.362	0.000428
cg00345059	22	39971926	CACNA1I;CACNA1I	Body;Body	0.161	5.71e-05	0.043	0.005989	0.187	0.000971
cg00359257	16	72514888	LINC01572	Body	0.429	0.000369	0.519	0.050076	0.351	0.002702
cg00361682	10	114392337	VTI1A	Body	1.951	5.62e-06	1.406	0.131233	2.599	2.78e-06
cg00366412	17	72539810	CD300C	Body	0.291	1.51e-07	0.157	0.000562	0.336	5.69e-05	0.377	0.050959
cg00367488	2	120020686	STEAP3;STEAP3;STEAP3	Body;Body;Body	0.403	1.79e-06	0.289	0.000763	0.462	0.000772	0.196	0.10312
cg00371277	5	3284193			0.496	0.000123	0.176	0.001428	0.551	0.003166
cg00372692	2	204800409	ICOS	TSS1500	0.348	0.000182	0.229	0.007853	0.394	0.004899	0.134	0.017518
cg00373616	1	2434487	PLCH2	Body	0.542	8.44e-05	0.54	0.036699	0.53	0.00069	2.038	0.16287
cg00379528	12	125350693			0.105	1.71e-06	0.14	0.028768	0.095	1.44e-05	0.03	0.002731
cg00380725	5	95997859	CAST;CAST;CAST;CAST;CAST	TSS200;TSS200;TSS200;TSS200;TSS200	2.107	0.000377	3.423	0.001936	1.797	0.018249	0.707	0.536142
cg00381473	4	48508755	FRYL	Body	1.765	0.000384	2.281	0.019747	1.665	0.005678
cg00382470	6	38141572	BTBD9;BTBD9;BTBD9	3'UTR;3'UTR;3'UTR	0.215	6.45e-05	0.226	0.01539	0.201	0.001321	1.671	0.290261
cg00384653	22	20237197	RTN4R;MIR1286	Body;TSS1500	0.465	1.29e-05	0.193	0.000347	0.542	0.001497	1.515	0.295308
cg00389785	6	55035173			0.332	0.000375	0.326	0.026854	0.35	0.00662
cg00391018	13	49049400	RB1	Body	0.146	1.18e-06	0.143	0.002432	0.174	0.000406
cg00392843	11	45941045	PEX16;PEX16	TSS1500;TSS1500	0.492	0.000101	0.637	0.125427	0.402	0.000123
cg00395990	11	119054921	PDZD3;PDZD3	TSS1500;TSS1500	0.098	4.18e-07	0.088	0.008751	0.114	2.98e-05	0.426	0.416058
cg00397678	3	194067480	CPN2;CPN2	5'UTR;5'UTR	0.259	9.86e-06	0.415	0.087621	0.19	1.74e-05
cg00401234	20	17554599	DSTN;DSTN	Body;5'UTR	0.425	0.000247	0.482	0.031225	0.365	0.003253
cg00401552	16	2835710	PRSS33	Body	0.45	9.36e-06	0.864	0.701547	0.377	1.52e-06	12.636	0.002768
cg00402108	12	119771784	CCDC60	TSS1500	0.455	1.01e-05	0.513	0.031941	0.42	7.07e-05
cg00402311	8	62282815	CLVS1	Body	0.172	1.29e-07	0.117	0.005107	0.193	7.31e-06
cg00402873	4	1333032	MAEA;MAEA	3'UTR;3'UTR	0.44	0.00031	0.396	0.008672	0.46	0.009048	3.56	0.030751
cg00404077	11	15573808			0.436	0.000303	0.558	0.076966	0.354	0.001062
cg00405365	2	74644947	C2orf81	TSS200	0.411	4.71e-05	0.852	0.652862	0.234	1.11e-06
cg00405620	20	30619522	CCM2L	3'UTR	0.542	4.59e-05	0.617	0.141463	0.518	0.000125
cg00409356	5	1879525	IRX4	Body	1.993	3.5e-05	3.598	0.006427	1.81	0.001057	1.803	0.196728
cg00411784	2	233363619			0.517	2.96e-05	0.742	0.278708	0.41	1.25e-05
cg00412142	2	97503520			0.544	0.00028	0.435	0.000767	0.682	0.110899	2.528	0.205813
cg00415763	16	66984264			0.283	7.22e-05	0.125	0.004262	0.36	0.004995	0.502	0.317926
cg00416162	3	126750108	PLXNA1	Body	0.51	0.000358	0.703	0.230059	0.375	0.000133
cg00417456	10	74912642	ECD;ECD;ECD;ECD	Body;Body;Body;Body	0.26	0.000192	0.274	0.027669	0.24	0.002108	0.188	0.109982
cg00417807	22	50169628	BRD1	Body	0.489	0.000157	0.384	0.007406	0.544	0.006734	0.946	0.950187
cg00430138	11	11688731			0.375	0.000388	0.678	0.364863	0.219	4.09e-05
cg00432497	16	89438714	ANKRD11	5'UTR	0.164	1.45e-05	0.197	0.012616	0.117	0.000245	3.035	0.114673
cg00447661	8	133319439	KCNQ3;KCNQ3	Body;Body	0.505	9.03e-06	0.628	0.094446	0.44	1.17e-05
cg00451901	6	6930717			0.422	3.39e-06	0.31	0.000635	0.489	0.001074
cg00452836	1	154645558			0.475	0.000353	0.8	0.496418	0.313	4.79e-05
cg00456551	2	242547393	THAP4;THAP4	Body;Body	0.474	5.91e-06	0.501	0.00883	0.448	0.000261	1.464	0.458384
cg00457403	3	187387734	SST	Body	0.58	0.000344	0.569	0.098509	0.589	0.001896	0.595	0.333012
cg00463109	1	110722603	SLC6A17	Body	0.17	1.5e-05	0.149	0.003108	0.202	0.002025
cg00464773	17	79041990	BAIAP2;BAIAP2;BAIAP2;BAIAP2	Body;Body;Body;Body	0.351	1.08e-06	0.17	0.003122	0.389	6.86e-05	0.626	0.386363
cg00466326	18	21035715	RIOK3	Body	0.29	8.47e-05	0.289	0.01509	0.274	0.001263
cg00467934	22	38322414	MICALL1	Body	0.412	1.33e-06	0.455	0.010287	0.39	3.52e-05
cg00468356	7	138176808	TRIM24;TRIM24	Body;Body	0.261	4.37e-07	0.124	0.000794	0.301	9.29e-05	0.638	0.514483
cg00469083	16	78601838	WWOX	Body	0.58	0.000184	0.619	0.049077	0.574	0.003272	1.488	0.389385
cg00473769	16	88569151	ZFPM1	Body	0.484	5e-05	0.465	0.018418	0.488	0.000869	1.29	0.509546
cg00480717	19	10142080			0.551	3.78e-05	0.302	2.07e-05	0.649	0.021162	0.982	0.971963
cg00490859	12	6662254	IFFO1;IFFO1;IFFO1;IFFO1	Body;Body;Body;Body	0.549	7.27e-05	0.689	0.131262	0.475	0.000222
cg00492074	12	72087584	TMEM19	Body	0.483	8.35e-05	0.375	0.014068	0.511	0.002145
cg00494556	3	145970385	PLSCR4;PLSCR4;PLSCR4	TSS1500;TSS1500;TSS1500	0.254	2.55e-05	0.182	0.008375	0.287	0.000799	1.189	0.725775
cg00499837	11	119542542	PVRL1;PVRL1	Body;Body	0.525	0.00012	0.827	0.661663	0.483	8.95e-05	1.003	0.995232
cg00500027	2	26701355	OTOF;OTOF;OTOF;OTOF	TSS1500;TSS1500;TSS1500;Body	0.361	0.000258	0.363	0.029077	0.346	0.00253	9.837	0.037263
cg00511081	18	56976093	CPLX4	Body	1.676	0.000393	1.739	0.02575	1.633	0.006824	1.103	0.829465
cg00518527	19	11268884			0.522	0.000265	0.323	0.000363	0.649	0.055853	2.594	0.032752
cg00531182	17	49412314	LOC101927274	Body	0.175	2.17e-05	0.1	0.032544	0.204	0.000275
cg00532477	2	130941423	SMPD4;SMPD4;SMPD4;SMPD4;SMPD4;SMPD4;SMPD4;FAM128B	TSS1500;TSS1500;TSS1500;TSS1500;TSS1500;TSS1500;TSS1500;Body	0.437	0.000105	0.46	0.015665	0.419	0.002776
cg00532901	16	30545962	ZNF747	1stExon	0.403	0.000221	0.549	0.262231	0.367	0.000299	35.33	0.003913
cg00538212	7	158751591			1.813	0.000423	1.265	0.611868	1.906	0.000396	1.545	0.499612
cg00539624	5	10899335			0.383	6.22e-06	0.413	0.047376	0.369	4.92e-05	2.862	0.098151
cg00539817	5	179831375			0.302	3.9e-05	0.546	0.309236	0.249	1.46e-05
cg00539955	22	44395433	PARVB	Body	0.485	0.000255	0.422	0.010911	0.499	0.0064	0.571	0.652561
cg00546808	1	28560335	DNAJC8	TSS1500	0.443	0.000363	0.46	0.036354	0.422	0.002541	0.558	0.580208
cg00549040	2	218048915			0.269	0.000236	0.185	0.0658	0.297	0.00142	0.124	0.148649
cg00554352	15	90200115	KIF7	TSS1500	0.402	5.04e-05	0.435	0.034255	0.386	0.000496	0.158	0.002586
cg00557440	1	40946609	ZNF642	Body	0.418	0.000318	0.491	0.027476	0.361	0.022043	5.126	0.006977
cg00558986	3	93781766	NSUN3;DHFRL1	TSS200;TSS200	2.049	0.000286	3.024	0.000213	1.555	0.093314	0.547	0.221208
cg00563870	21	46142101			0.256	3.84e-05	0.317	0.125522	0.243	0.00012	3.89	0.198613
cg00569748	8	60506260			0.609	0.000322	0.534	0.009455	0.638	0.012565
cg00571088	21	30644407	LINC00189	Body	0.259	3.16e-06	0.347	0.056713	0.23	1.75e-05
cg00571466	2	219437332	RQCD1	Body	0.453	0.000326	0.701	0.262238	0.289	0.000105	2.085	0.401459
cg00573504	5	1123809			2.229	0.000231	1.927	0.187067	2.292	0.000743	1.288	0.693391
cg00574251	2	164965991			0.345	0.000124	0.494	0.133425	0.278	0.000159	11.831	0.074262
cg00575903	16	1439060			0.128	4.47e-05	0.207	0.056308	0.087	0.000201	2.835	0.270044
cg00577147	3	11888606	C3orf31	TSS1500	2.001	7.06e-05	1.702	0.105971	2.154	0.00018	0.212	0.179145
cg00577375	7	151458795	PRKAG2;PRKAG2	Body;Body	0.493	0.00044	0.78	0.500409	0.371	5.82e-05
cg00579379	11	111712249	ALG9;ALG9;ALG9;ALG9	Body;Body;Body;Body	1.876	0.000118	1.896	0.014044	1.883	0.00357	1.164	0.799219
cg00580715	10	133508590			0.324	2.97e-07	0.446	0.056868	0.282	5.54e-07	1.71	0.386652
cg00582075	1	27265184	NUDC	Body	0.321	3.07e-05	0.38	0.010447	0.318	0.004542
cg00584457	7	50599400	DDC-AS1;DDC;DDC;DDC;DDC;DDC;DDC;DDC	TSS200;Body;Body;Body;Body;Body;Body;Body	0.601	0.000397	0.462	0.006945	0.66	0.014476
cg00604009	2	177248977			0.244	0.000197	0.374	0.262284	0.207	0.000306
cg00606900	22	50175250	BRD1;LOC90834	Body;TSS1500	0.329	0.000247	0.144	0.000302	0.468	0.048294	4.985	0.087395
cg00609707	18	37382549			0.464	0.000156	0.795	0.552442	0.373	3.02e-05
cg00615041	3	50542179	CACNA2D2;CACNA2D2;CACNA2D2;CACNA2D2	TSS1500;TSS1500;TSS1500;TSS1500	0.501	0.000232	0.348	0.018571	0.551	0.003629
cg00624514	10	70190402	DNA2;DNA2;DNA2	ExonBnd;Body;Body	0.384	0.000264	0.496	0.060707	0.306	0.001871
cg00636363	7	112474547	C7orf60	Body	0.1	8.64e-06	0.206	0.108162	0.078	1.92e-05
cg00646381	17	77835854			0.453	7.81e-05	0.226	0.004087	0.513	0.002244	0.199	0.033222
cg00648686	15	79152624			0.449	0.000253	0.797	0.544093	0.332	4.2e-05	0.183	0.041159
cg00649632	16	16108802	ABCC1;ABCC1;ABCC1;ABCC1;ABCC1	Body;Body;Body;Body;Body	0.237	1.12e-06	0.115	0.006999	0.242	2.24e-05	2.293	0.238674
cg00655231	19	3400148	NFIC;NFIC;NFIC;NFIC;NFIC	Body;Body;Body;Body;Body	0.333	0.000122	0.262	0.015358	0.361	0.002399
cg00655656	15	65201691			0.268	1.61e-05	0.518	0.179213	0.157	4.69e-06
cg00657706	1	153550774			1.938	3.87e-05	1.754	0.111134	1.996	0.000135	1.528	0.416625
cg00658451	12	96336545	CCDC38;AMDHD1	TSS200;TSS1500	2.243	0.00016	2.54	0.014905	2.122	0.004152	0.207	0.060095
cg00665045	13	106158958	DAOA-AS1	TSS1500	0.185	0.000232	0.481	0.364405	0.104	7.57e-05
cg00667035	17	33450901	FNDC8	Body	0.364	9.96e-06	0.425	0.010998	0.342	0.000373	3.188	0.214263
cg00669119	18	6284570	L3MBTL4	Body	0.513	9.38e-05	0.365	0.003462	0.584	0.006646	5.513	0.004306
cg00675940	5	42923550			0.211	2.68e-05	0.209	0.055273	0.204	0.000102	3.337	0.218891
cg00687021	6	130761721	TMEM200A	Body	0.513	0.000209	0.602	0.067154	0.456	0.001411	1.062	0.893271
cg00687135	3	21792991	ZNF385D	TSS200	1.863	0.000222	2.305	0.063211	1.735	0.002381	0.188	0.065502
cg00694888	12	1352875	ERC1;ERC1;ERC1;ERC1;ERC1	Body;Body;Body;Body;Body	0.366	0.000449	0.456	0.094467	0.301	0.001229	0.759	0.545981
cg00697301	12	19936477			0.527	0.000237	0.734	0.560948	0.474	0.000278	0.96	0.925595
cg00698688	19	49055432	SULT2B1;SULT2B1	1stExon;5'UTR	0.513	0.000143	0.248	0.000464	0.634	0.021543	0.598	0.550264
cg00699394	14	68666788	RAD51B;RAD51B;RAD51B	Body;Body;Body	0.58	0.000158	1.144	0.559942	0.323	6.35e-08
cg00703019	1	7831811	VAMP3	Body	1.674	0.000189	2.17	0.004647	1.566	0.011359	0.755	0.703873
cg00712510	10	71074350	HK1;HK1;HK1;HK1	TSS1500;Body;Body;Body	0.103	2.59e-07	0.206	0.046155	0.066	5.68e-07	5.059	0.016306
cg00713113	6	76644807	IMPG1	Body	1.75	0.000139	1.995	0.074586	1.713	0.001056	2.097	0.192895
cg00714416	14	72016879	SIPA1L1;SIPA1L1	5'UTR;5'UTR	0.289	2.29e-05	0.347	0.011782	0.228	0.000612
cg00716753	21	38223581	HLCS;HLCS;HLCS	Body;Body;Body	0.394	6.81e-05	0.336	0.022828	0.419	0.000995
cg00720127	2	112908820	FBLN7;FBLN7	Body;Body	0.468	0.000112	0.441	0.011704	0.479	0.00376
cg00721151	18	33416192			1.726	0.000371	1.512	0.105808	1.861	0.001401
cg00730260	12	24736888	C12orf67	Body	0.51	5.41e-05	0.364	0.001287	0.584	0.006931	1.853	0.280468
cg00731944	17	5984093	WSCD1	Body	0.402	0.000224	0.413	0.030809	0.362	0.001724	2.22	0.189251
cg00737556	14	76013302	BATF	3'UTR	0.262	5.31e-05	0.148	0.00328	0.329	0.003787	0.941	0.938794
cg00737655	3	127840234	RUVBL1	Body	0.4	1.43e-05	0.449	0.026969	0.37	0.000294	1.991	0.061214
cg00741650	12	125889724	TMEM132B	Body	0.347	4.21e-07	0.513	0.107646	0.297	5.99e-07
cg00741731	19	42348676	LYPD4;DMRTC2	TSS200;TSS1500	0.432	6.76e-05	0.47	0.132439	0.429	0.000299	2.705	0.121822
cg00744550	2	242609941	ATG4B;ATG4B	Body;Body	0.489	0.000299	0.406	0.002333	0.572	0.036554	13.925	0.005877
cg00752249	13	33655293			0.406	0.000176	0.614	0.161388	0.218	3.78e-05
cg00766507	5	134788607	TIFAB	TSS1500	0.58	0.000234	0.584	0.058509	0.578	0.001539
cg00767403	1	214693167	PTPN14	5'UTR	0.361	3.18e-05	0.437	0.015511	0.289	0.001203	2.825	0.141022
cg00775777	19	10343262	S1PR2	TSS1500	0.433	0.000216	0.498	0.104278	0.406	0.000883
cg00798648	6	110008983	AK9;AK9	5'UTR;5'UTR	0.485	0.000103	0.291	0.000294	0.601	0.022401
cg00803804	18	3012548	LPIN2	TSS1500	1.691	0.000332	1.555	0.172019	1.735	0.000931	2.73	0.124464
cg00806959	1	44219988	ST3GAL3;ST3GAL3;ST3GAL3;ST3GAL3;ST3GAL3;ST3GAL3;ST3GAL3;ST3GAL3;ST3GAL3;ST3GAL3	Body;Body;Body;Body;Body;Body;Body;Body;Body;Body	0.131	4.05e-06	0.158	0.014929	0.116	4.99e-05
cg00809878	6	13987253			1.887	0.000189	1.131	0.674955	2.419	2.57e-05
cg00810752	4	113277063	ALPK1;ALPK1	5'UTR;5'UTR	0.387	0.000103	0.451	0.020963	0.345	0.00172	1.183	0.755384
cg00817355	2	85073409	TRABD2A;TRABD2A;TRABD2A	Body;Body;Body	2.043	6.69e-06	4.32	7.19e-05	1.665	0.008581
cg00820405	2	97213642	ARID5A	Body	0.419	4.44e-05	0.214	0.001505	0.483	0.002911	3.532	0.075465
cg00823789	12	124001205	RILPL1	Body	0.386	1.56e-05	0.671	0.317425	0.258	6.79e-06
cg00831380	5	16975636			0.49	0.000373	0.635	0.153686	0.414	0.000547
cg00836200	10	72232858			0.531	0.00016	0.51	0.020564	0.534	0.002687
cg00845304	16	970937	LMF1-AS1;LMF1-AS1;LMF1;LMF1;LMF1	TSS200;TSS200;Body;Body;Body	0.509	1.89e-06	0.504	0.002899	0.483	0.000444
cg00845891	7	55434080	LANCL2	Body	0.527	2.93e-06	0.409	0.000582	0.59	0.001288	2.838	0.131849
cg00851154	1	26690578	ZNF683;ZNF683	Body;Body	0.303	0.000252	0.473	0.194876	0.245	0.000465	1.833	0.271112
cg00851769	2	86067595	ST3GAL5;ST3GAL5	Body;Body	1.718	0.000422	1.888	0.025665	1.69	0.004848
cg00856619	17	18846536			0.321	0.000106	0.335	0.007455	0.316	0.009171
cg00865236	3	136618013	NCK1;NCK1	5'UTR;5'UTR	0.216	0.000362	0.419	0.158266	0.116	0.000367
cg00866179	17	25710963			0.423	6.52e-05	0.202	0.000649	0.517	0.007829
cg00872270	16	3190814	ZNF213;ZNF213	Body;Body	0.217	1.26e-06	0.153	0.002022	0.235	0.000116	2.361	0.51559
cg00875152	5	42772539	CCDC152	Body	0.219	3e-05	0.19	0.014996	0.213	0.000334
cg00878240	7	157879915	PTPRN2;PTPRN2;PTPRN2;PTPRN2;PTPRN2	Body;Body;Body;Body;Body	1.961	0.000108	1.458	0.161741	2.449	0.00015
cg00885918	20	30406997	MYLK2	TSS200	0.516	8.43e-06	1.077	0.808467	0.415	2.02e-07	0.454	0.114221
cg00886738	15	62798237			0.58	0.000186	0.566	0.0423	0.561	0.001449
cg00888992	14	105691252	BRF1;BRF1;BRF1;BRF1;BRF1;BRF1	Body;Body;Body;Body;Body;Body	0.332	8.33e-08	0.268	0.00296	0.357	8.53e-06
cg00894344	13	111089213	COL4A2	Body	0.436	0.000219	0.233	0.061697	0.469	0.001689	2.149	0.612421
cg00894481	1	15912201	AGMAT	TSS1500	0.331	0.000111	0.822	0.757044	0.267	1.86e-05	1.628	0.742551
cg00897221	16	1688463	CRAMP1L	Body	0.322	5.72e-05	0.441	0.054362	0.25	0.000358	0.388	0.152674
cg00898190	14	22941183			0.287	0.00026	0.37	0.038755	0.234	0.003182	61.761	0.108547
cg00899784	1	185420116			0.53	0.000148	0.524	0.013237	0.525	0.003183
cg00901683	7	99036756	PTCD1;CPSF4;CPSF4	TSS1500;1stExon;1stExon	1.67	0.000279	1.504	0.066721	1.758	0.001952	0.39	0.084887
cg00904281	22	24217018	SLC2A11;SLC2A11;SLC2A11;SLC2A11;SLC2A11;SLC2A11	Body;Body;Body;Body;Body;Body	0.274	0.000216	0.688	0.634775	0.217	6.95e-05
cg00904363	1	204694490			0.608	0.000367	0.613	0.259726	0.605	0.000952
cg00904580	17	74113667			0.139	6.96e-06	0.179	0.004688	0.09	0.000724	96.717	0.002818
cg00906428	2	71615724	ZNF638;ZNF638	Body;Body	0.463	0.000197	0.703	0.249003	0.293	5.65e-05	1.556	0.334999
cg00908654	21	47475819			0.548	0.000347	0.651	0.243375	0.522	0.000566
cg00919534	3	38474585			0.387	0.000189	0.438	0.035727	0.355	0.002029
cg00919821	5	146781177	DPYSL3;DPYSL3	Body;Body	0.529	0.000448	0.448	0.013276	0.571	0.009813
cg00922603	11	62649160	SLC3A2;SLC3A2;SLC3A2;SLC3A2;SLC3A2;SLC3A2	Body;Body;Body;Body;Body;Body	0.434	1.33e-05	0.199	3.64e-05	0.568	0.008487	0.553	0.185595
cg00929496	6	72060594			0.545	0.000459	0.563	0.040194	0.522	0.00352	1.519	0.424056
cg00930710	2	39351390			1.822	0.000366	2.182	0.002668	1.55	0.052434	0.319	0.202704
cg00931944	8	1310046			0.364	0.000255	0.428	0.038592	0.324	0.002695	3.557	0.102395
cg00936689	9	134465556	RAPGEF1;RAPGEF1;RAPGEF1	Body;Body;Body	0.245	2.38e-05	0.751	0.682308	0.167	1.87e-06
cg00940054	9	73216478	TRPM3;TRPM3;TRPM3;TRPM3;TRPM3;TRPM3;TRPM3	Body;Body;Body;Body;Body;Body;Body	0.433	1.47e-05	0.412	0.004843	0.459	0.00125
cg00942814	1	1214601			0.48	0.000115	0.45	0.00555	0.533	0.01397	0.594	0.347909
cg00947581	17	74694238	MXRA7;MXRA7;MXRA7;MXRA7	Body;Body;Body;Body	0.458	0.000416	0.481	0.105615	0.446	0.00144
cg00947859	21	46067411	KRTAP10-11;KRTAP10-11;C21orf29	1stExon;3'UTR;Body	0.571	0.000263	0.72	0.237683	0.505	0.000364	0.111	0.001768
cg00956010	17	2239526	TSR1;SGSM2;SGSM2	Body;TSS1500;TSS1500	0.525	0.000119	0.788	0.418554	0.411	1.08e-05	3.147	0.206304
cg00961081	11	64538215	SF1;SF1;SF1;SF1;SF1;SF1;SF1;SF1	Body;Body;Body;Body;Body;Body;Body;Body	1.87	0.000199	1.579	0.128348	2.055	0.000411
cg00966078	1	23079320	EPHB2;EPHB2	Body;Body	0.153	6.98e-06	0.071	0.003419	0.193	0.000431	4.241	0.176287
cg00974598	19	44223902	IRGC	Body	0.467	0.000114	0.514	0.022944	0.42	0.001761	0.894	0.795372
cg00980674	17	63174776	RGS9;RGS9;RGS9	Body;Body;Body	0.226	3.32e-07	0.152	0.00078	0.244	4.84e-05
cg00980776	2	112642163	ANAPC1	TSS1500	2.517	0.000321	3.009	0.028645	2.432	0.003099	0.667	0.393031
cg00981737	14	105103747			0.411	0.000187	0.007	0.015794	0.436	0.002137	0.574	0.28252
cg00985205	4	71570491	RUFY3	TSS200	0.167	3.74e-05	0.159	0.057793	0.176	0.000349	0.5	0.609759
cg00986191	5	178419655	GRM6	Body	0.168	1.33e-06	0.255	0.012978	0.127	5.92e-05	2.356	0.189805
cg00986520	16	11376290	PRM1	TSS1500	0.503	0.00024	0.507	0.012233	0.625	0.10483
cg00990635	19	19745667	GMIP	Body	0.355	1.9e-05	0.255	0.0011	0.418	0.003341	0.757	0.641564
cg00992586	3	8000912			0.301	9.54e-05	0.416	0.074366	0.238	0.000298	3.477	0.13837
cg00992846	12	122906318	CLIP1;CLIP1	5'UTR;5'UTR	2.164	3.7e-06	2.97	4.23e-05	1.732	0.010721	0.429	0.177375
cg00996009	1	230813981	COG2;COG2	Body;Body	0.389	0.000262	0.212	0.006065	0.453	0.007088
cg01002443	14	100009122	CCDC85C	Body	0.537	0.000184	0.571	0.032295	0.506	0.00204
cg01006034	1	1322789	CCNL2;CCNL2;CCNL2;CCNL2	Body;3'UTR;3'UTR;3'UTR	0.521	9.52e-05	0.581	0.058839	0.504	0.000786	1.892	0.155364
cg01006169	13	45779335	GTF2F2	Body	0.466	0.000171	0.531	0.180063	0.457	0.000456
cg01006334	3	170957383	TNIK;TNIK;TNIK;TNIK;TNIK;TNIK;TNIK;TNIK	Body;Body;Body;Body;Body;Body;Body;Body	0.303	8.94e-05	0.242	0.002185	0.371	0.014329
cg01008117	12	4399358	CCND2	Body	0.302	0.000261	0.222	0.009998	0.353	0.008048	4.76	0.055222
cg01008904	17	27468334	MYO18A;MYO18A	Body;Body	1.806	0.000296	3.933	3.79e-05	1.378	0.108664
cg01012394	1	28416212	EYA3	TSS1500	0.484	0.000129	0.399	0.020582	0.506	0.001421	0.89	0.881917
cg01014118	12	57702823	R3HDM2	Body	0.542	0.000259	0.864	0.55655	0.356	1.29e-05
cg01014437	17	80651367	RAB40B	Body	0.579	0.000375	0.577	0.020674	0.574	0.009908
cg01018332	9	116845123			0.594	0.000425	0.486	0.075566	0.6	0.001538
cg01021483	22	35820284	MCM5	3'UTR	0.227	1.14e-05	0.208	0.002852	0.252	0.001453	0.953	0.952079
cg01026330	3	125012497	ZNF148	Body	0.222	5.33e-05	0.029	0.000212	0.315	0.005627
cg01028223	7	915149	C7orf20	TSS1500	0.366	0.000248	0.663	0.344036	0.238	3.46e-05	0.444	0.234213
cg01030737	1	165795314	UCK2	TSS1500	2.093	6.23e-05	2.11	0.086631	2.065	0.000381
cg01033175	3	101396021	ZBTB11;LOC100009676	TSS200;Body	2.248	0.000389	2.971	0.001484	1.774	0.049274	0.249	0.036371
cg01049205	10	85997177	LRIT1	Body	0.58	0.00043	0.407	0.04655	0.607	0.003016	3.844	0.038785
cg01053282	13	99179966	STK24	Body	0.436	0.000343	0.358	0.028494	0.46	0.004044	0.655	0.514882
cg01055543	2	27994702	MRPL33;MRPL33	Body;Body	2.443	0.000256	2.666	0.006992	2.283	0.010308	0.653	0.46233
cg01065278	1	9491741			0.207	2.45e-05	0.183	0.007048	0.232	0.001356	0.148	0.421436
cg01066189	4	158493216	LOC340017	TSS1500	0.461	2.71e-05	0.314	3.81e-05	0.623	0.061073	5.657	0.018527
cg01067604	1	7831845	VAMP3	Body	3.023	1.14e-05	2.398	0.018455	3.804	0.000141	0.015	0.007812
cg01068102	11	65620199	SNX32	Body	0.556	0.00032	0.193	4.11e-06	0.757	0.146323	1.385	0.543741
cg01068252	9	128114429	GAPVD1;GAPVD1;GAPVD1;GAPVD1	Body;Body;Body;Body	0.29	0.00043	0.341	0.060676	0.229	0.001403
cg01071313	17	18162121	FLII	TSS200	0.472	0.000154	0.725	0.425254	0.407	9.49e-05	3.999	0.055566
cg01074780	21	46051909	TSPEAR;TSPEAR	Body;5'UTR	0.218	6.16e-06	0.246	0.01802	0.187	7.24e-05
cg01078337	4	90547554			0.317	1.4e-06	0.347	0.027271	0.311	1.54e-05
cg01083994	18	51795732	POLI	TSS200	0.58	0.000464	0.655	0.112503	0.535	0.001425	2.176	0.197152
cg01090686	12	133000028			0.422	0.00044	0.604	0.236387	0.35	0.000452	6.931	0.063816
cg01094787	12	2921657	ITFG2	TSS200	0.582	0.000256	0.775	0.342938	0.488	5.65e-05	4.864	0.027317
cg01107409	16	70500190	FUK	Body	1.914	0.000169	1.555	0.19587	2.091	0.000224
cg01108401	16	67914622	EDC4	Body	0.48	0.000363	0.417	0.024791	0.506	0.004771
cg01116460	4	15879824			0.285	6.44e-07	0.22	0.000145	0.356	0.001758
cg01118119	20	2905909	PTPRA;PTPRA;PTPRA	5'UTR;5'UTR;5'UTR	0.215	0.000277	0.431	0.308177	0.167	0.000317
cg01118321	1	45666712	ZSWIM5	Body	0.271	0.000337	0.389	0.136028	0.193	0.000328
cg01124992	16	27170562			0.241	0.000285	0.197	0.01639	0.264	0.005256
cg01130092	16	67311704	PLEKHG4;PLEKHG4;PLEKHG4;PLEKHG4	TSS1500;1stExon;TSS1500;5'UTR	0.25	0.000286	0.638	0.483742	0.127	2.2e-05	3.726	0.346044
cg01143314	6	31916711	CFB	Body	0.295	0.000234	0.263	0.068362	0.3	0.001219	0.522	0.284713
cg01143532	10	134801015			0.553	0.000395	0.745	0.359674	0.492	0.000292
cg01145928	15	52738117	MYO5A;MYO5A	Body;Body	0.304	1.22e-06	0.401	0.006283	0.23	0.000113
cg01149202	12	96648325	ELK3;ELK3	TSS1500;Body	0.539	0.000268	0.496	0.081068	0.539	0.001295
cg01152019	2	177015044	HOXD4;MIR10B	TSS1500;Body	0.523	1.42e-05	0.508	0.05763	0.518	9.19e-05	3.445	0.066958
cg01154065	3	66455387	LRIG1	Body	1.803	0.000296	1.431	0.213379	2.027	0.000398
cg01158297	20	51236385	LINC01524	TSS1500	0.482	2.89e-06	0.448	0.008767	0.485	8.68e-05
cg01163848	22	24060637	LOC91316	TSS1500	0.107	9.64e-06	0.217	0.085033	0.075	1.86e-05	2.156	0.442537
cg01165135	1	247135477	ZNF695;ZNF695;ZNF670-ZNF695	Body;Body;Body	1.925	0.000161	1.748	0.086699	2.01	0.000715
cg01165770	13	19757900	LOC101928697	Body	0.507	2.03e-05	0.328	0.013507	0.528	0.000255
cg01167366	10	12742170	CAMK1D;CAMK1D	Body;Body	0.147	7.23e-06	0.136	0.024005	0.153	8.73e-05
cg01169979	12	133339662	ANKLE2	TSS1500	0.23	4.58e-05	0.095	0.003207	0.272	0.001907
cg01173291	15	85144040	ZSCAN2;ZSCAN2;ZSCAN2	TSS1500;TSS1500;TSS1500	0.556	0.000313	0.434	0.009266	0.619	0.010418	1.096	0.847109
cg01174327	11	5951833			0.475	0.000106	0.991	0.980969	0.359	4.52e-06
cg01175515	15	64220035	LOC101928988;DAPK2	TSS1500;Body	0.277	0.000119	0.567	0.255834	0.138	2.61e-05
cg01176141	11	70023032	ANO1;ANO1	Body;Body	0.489	2.35e-05	0.567	0.020489	0.43	0.000661	1.198	0.741356
cg01183008	2	64641352			0.499	4.37e-05	0.642	0.227038	0.467	7.22e-05
cg01187490	13	75682693			0.459	0.000268	0.305	0.011645	0.514	0.00511
cg01191286	22	50869428	SAPS2	Body	0.475	1.78e-05	0.396	0.029198	0.493	0.000197	5.504	0.005511
cg01191774	16	56899113	SLC12A3;SLC12A3;SLC12A3	TSS200;TSS200;TSS200	0.317	8.12e-05	0.629	0.305194	0.184	1.72e-05	0.548	0.356155
cg01195526	2	231085667	SP110;SP110;SP110	TSS1500;TSS1500;TSS1500	0.259	0.000379	0.213	0.028332	0.282	0.004294	0.068	0.126396
cg01204638	17	26344372			1.597	0.000385	1.74	0.055432	1.58	0.002865
cg01208855	16	54545949			0.493	0.000298	0.78	0.446234	0.374	7.12e-05	1.037	0.930901
cg01211165	8	53011019			0.186	1.8e-06	0.127	0.019579	0.2	3.46e-05	5.95	0.114174
cg01214600	13	48506867	LINC00562	TSS200	0.23	0.000212	0.14	0.00523	0.287	0.007534
cg01219087	20	4572227			0.35	4.51e-05	0.349	0.010191	0.349	0.001839	1.166	0.827818
cg01220720	6	32167020	NOTCH4	Body	0.265	8.66e-05	0.249	0.027137	0.274	0.001093	0.039	0.061346
cg01223135	16	15826468	MYH11;MYH11;MYH11;MYH11	Body;Body;Body;Body	0.367	3.27e-05	0.362	0.01114	0.369	0.001018	0.806	0.752356
cg01223171	4	61660358			0.395	1.23e-06	0.565	0.040526	0.278	1.44e-05	1.306	0.697319
cg01235795	12	6396083			0.273	0.000307	0.568	0.332935	0.177	0.000124	68.73	0.011196
cg01239268	16	89293993	ZNF778	Body	0.525	2.26e-05	0.47	0.004307	0.542	0.001118	1.104	0.850973
cg01242309	20	325016			0.433	0.000389	0.364	0.031748	0.46	0.005262	4.865	0.059083
cg01242805	14	91635056	C14orf159;C14orf159;C14orf159;C14orf159;C14orf159;C14orf159;C14orf159;C14orf159	Body;Body;Body;Body;Body;Body;Body;Body	0.556	0.000202	0.367	0.000832	0.651	0.024209
cg01246716	6	114176300			0.453	3.91e-05	0.473	0.023514	0.416	0.00065	3.788	0.078821
cg01249054	6	140469571			0.481	9.71e-05	0.469	0.091746	0.453	0.000311	1.201	0.698929
cg01249180	5	95997867	CAST;CAST;CAST;CAST;CAST	TSS200;TSS200;TSS200;TSS200;TSS200	0.506	0.000204	0.412	0.021826	0.555	0.005447	0.927	0.936525
cg01253880	1	31426765	PUM1;PUM1	Body;Body	0.516	0.000329	0.548	0.076783	0.505	0.001993
cg01261488	13	30784914	KATNAL1;KATNAL1	Body;Body	1.845	0.000228	1.392	0.302379	2.08	0.000214
cg01268721	13	95776011	ABCC4;ABCC4;ABCC4;ABCC4	Body;Body;Body;Body	0.523	0.000238	0.404	0.004931	0.588	0.010035
cg01274080	8	84075687			0.24	6.8e-05	0.532	0.351044	0.179	2.6e-05
cg01274424	22	45428452			0.443	0.000347	0.46	0.027901	0.415	0.004686
cg01283843	12	56845598	MIP	Body	0.204	7.12e-05	0.694	0.577436	0.067	9.56e-07	1.466	0.565981
cg01290890	1	173180530			0.571	0.000399	0.502	0.029016	0.597	0.004772
cg01291088	16	67687648	RLTPR	Body	0.48	0.000201	0.074	0.002495	0.555	0.003383	0.836	0.774274
cg01296918	22	26245976	MYO18B	Body	1.894	0.000102	2.068	0.07233	1.921	0.000329	2.875	0.036499
cg01300866	1	158724375	OR6K6	TSS1500	0.354	3.15e-05	0.608	0.375808	0.287	1.67e-05
cg01301654	11	128206296			0.389	6.05e-06	0.436	0.036237	0.381	7.84e-05
cg01301842	5	156815746	CYFIP2;CYFIP2;CYFIP2;CYFIP2	Body;Body;Body;Body	0.151	1.9e-07	0.051	0.000579	0.202	7.76e-05
cg01305596	16	16228299	ABCC1;ABCC1;ABCC1;ABCC1;ABCC1	Body;Body;Body;Body;Body	0.432	5.55e-06	0.183	2.01e-06	0.584	0.011647	3.192	0.044831
cg01306514	17	79857482	ANAPC11;ANAPC11;ANAPC11;ANAPC11;ANAPC11;ANAPC11;ANAPC11;ANAPC11;ANAPC11;ANAPC11;ANAPC11;ANAPC11;ANAPC11;ANAPC11	Body;Body;Body;Body;Body;Body;Body;Body;Body;Body;Body;Body;Body;Body	0.116	2.74e-07	0.098	0.001795	0.109	3.47e-05
cg01323766	15	81452134			0.122	1.08e-06	0.263	0.083802	0.089	2.97e-06
cg01325465	16	85123554	KIAA0513	3'UTR	0.554	0.000289	0.636	0.082167	0.512	0.001253	1.329	0.686787
cg01325993	10	45960032	MARCH8;MARCH8;MARCH8	Body;Body;Body	0.609	0.000404	0.529	0.035832	0.643	0.004889
cg01333532	16	71749135	PHLPP2	TSS1500	0.239	1.58e-06	0.485	0.204563	0.166	1.83e-07	0.531	0.542251
cg01334211	8	141729014	PTK2;PTK2;PTK2	Body;Body;Body	0.338	0.000103	0.389	0.045392	0.305	0.000702
cg01335785	19	7505029	ARHGEF18;ARHGEF18	5'UTR;1stExon	0.288	1.36e-05	0.29	0.00302	0.268	0.00141	2.99	0.114176
cg01338864	6	31691905	C6orf25;C6orf25;C6orf25;C6orf25;C6orf25;C6orf25	Body;Body;Body;Body;Body;Body	0.348	5.67e-06	0.604	0.368069	0.307	3.58e-06	0.53	0.302625
cg01339697	17	27601409	NUFIP2	Body	0.469	5.47e-05	0.63	0.06901	0.213	0.000657
cg01341249	1	1201553	UBE2J2;UBE2J2;UBE2J2;UBE2J2	5'UTR;5'UTR;Body;Body	0.368	0.00045	0.524	0.224104	0.319	0.00058
cg01349246	6	9406296			0.404	1.73e-06	0.242	0.126992	0.397	5.8e-06
cg01352503	3	121264923	POLQ	TSS200	2.819	5.92e-06	6.815	0.001185	2.427	0.00061	0.689	0.498139
cg01353410	15	39017116			0.275	8.63e-06	0.109	0.002198	0.349	0.001293
cg01361011	1	201866353	LMOD1	3'UTR	0.45	0.000117	0.6	0.158736	0.392	0.0002
cg01374783	14	65592146			0.359	3.47e-05	0.701	0.345331	0.172	2.74e-06
cg01375437	9	93253374	LINC01501	Body	0.375	0.000287	0.139	0.003901	0.461	0.006361
cg01381613	16	11367491	PRM3	TSS200	2.158	1.54e-05	3.291	0.003471	1.94	0.000582	0	0.00357
cg01388223	21	35986876	RCAN1;RCAN1;RCAN1	TSS1500;TSS200;Body	0.56	0.00025	0.838	0.500357	0.452	4.8e-05
cg01388988	1	4472067	LOC284661	TSS200	0.368	1.17e-05	0.52	0.101872	0.312	2.64e-05	1.223	0.808481
cg01392273	7	99956107	PILRB;PILRB;PILRB	Body;Body;Body	0.55	0.000238	0.758	0.314427	0.465	0.000127	1.156	0.745493
cg01394385	3	39307922	CX3CR1;CX3CR1;CX3CR1;CX3CR1	Body;Body;Body;Body	0.322	5.27e-05	0.423	0.063112	0.274	0.000273	1.473	0.713588
cg01396065	3	193789440			0.422	1.17e-05	0.616	0.124464	0.325	1.75e-05	7.301	0.002411
cg01398168	19	58486514	C19orf18	TSS1500	0.216	1.69e-05	0.277	0.034254	0.194	0.000164	4.348	0.224224
cg01399485	1	10733030	CASZ1;CASZ1	Body;Body	2.44	9.15e-05	3.761	0.004119	2.211	0.003031	0.732	0.601713
cg01404483	1	101002887	GPR88	TSS1500	0.567	0.00036	0.811	0.442848	0.465	9.84e-05
cg01406909	17	72203503	RPL38;RPL38	Body;Body	0.434	0.000236	0.257	0.002702	0.517	0.012548	0.472	0.254042
cg01409552	16	28830997			0.148	1.19e-06	0.437	0.131385	0.029	1.91e-08	152.42	0.01181
cg01418261	1	47697663			2.008	0.000213	1.845	0.19251	2.235	0.000292	1.225	0.715384
cg01421021	1	10719929	CASZ1;CASZ1	Body;Body	0.452	0.000116	0.43	0.002046	0.522	0.046764	0.511	0.143938
cg01424973	14	21514905	NDRG2	Body	0.17	1.62e-06	0.136	0.003636	0.173	6.26e-05
cg01425021	4	1995036	WHSC2	Body	0.493	9e-05	0.331	0.005147	0.59	0.017716	0.042	0.00127
cg01425050	8	37264327	LINC01605	Body	0.314	0.000284	0.03	9.62e-05	0.44	0.019486
cg01427641	22	19876491	TXNRD2	Body	0.481	0.000323	0.392	0.006735	0.531	0.011926
cg01435057	10	98823512	SLIT1	Body	0.495	7.31e-05	0.602	0.126268	0.456	0.00015
cg01440078	3	150264735	SERP1;EIF2A	TSS1500;Body	0.523	8.52e-06	0.584	0.013885	0.483	0.000269	0.683	0.573895
cg01441738	1	180352217	ACBD6	Body	0.199	4.26e-06	0.235	0.039065	0.19	3.19e-05
cg01445587	1	233112092	NTPCR	Body	2.389	0.000396	13.418	0.018345	2.196	0.007952
cg01446100	2	240287612	HDAC4	5'UTR	0.556	4.15e-05	0.741	0.27476	0.505	4.76e-05
cg01451880	3	45801044	SLC6A20;SLC6A20	Body;Body	0.429	0.000287	0.718	0.383843	0.304	6.98e-05	1.512	0.439872
cg01458651	7	9674343	PER4	Body	2.013	3.38e-05	2.813	0.00649	1.836	0.002318
cg01460435	7	157414536	PTPRN2;PTPRN2;PTPRN2	Body;Body;Body	0.542	0.000424	0.578	0.095647	0.53	0.002181	1.358	0.46024
cg01465684	17	80113111	CCDC57	Body	0.33	5.2e-06	0.5	0.058879	0.241	3.39e-05	1.726	0.315558
cg01471843	2	31508035			0.242	1.43e-05	0.194	0.00032	0.294	0.005045	1.155	0.806322
cg01472317	16	89190699	ACSF3;ACSF3;ACSF3	Body;Body;Body	0.448	0.000142	0.5	0.030853	0.373	0.00323	1.861	0.323189
cg01477379	17	64444522	PRKCA	Body	0.364	7.33e-05	0.649	0.285027	0.226	1.44e-05	7.965	0.040002
cg01479818	10	103986012	ELOVL3	TSS200	0.294	0.000103	0.275	0.013165	0.313	0.00335	0.282	0.112407
cg01481936	9	140694736	EHMT1	Body	0.452	0.000295	0.321	0.000858	0.584	0.071303
cg01485645	17	36862199	MLLT6	Body	0.524	8.6e-05	0.381	0.000306	0.663	0.053866	0.981	0.980332
cg01486023	3	71803545	EIF4E3;GPR27;EIF4E3;EIF4E3	TSS1500;1stExon;TSS200;5'UTR	0.487	0.000218	1.035	0.929088	0.363	2.68e-05
cg01489981	11	18544038	TSG101	Body	0.35	0.000299	0.078	0.000138	0.505	0.038523
cg01493567	12	133612436	ZNF84	TSS1500	0.598	0.000425	0.817	0.491116	0.535	0.000231
cg01495297	9	74383419	TMEM2;TMEM2;TMEM2;TMEM2	5'UTR;5'UTR;1stExon;1stExon	0.583	0.000306	0.404	0.011158	0.617	0.004379
cg01495834	5	125965934	TEX43	TSS1500	0.249	6.71e-05	0.249	0.013906	0.235	0.001262
cg01496720	10	3825398	KLF6;KLF6;KLF6;KLF6	Body;Body;Body;Body	0.552	0.000367	0.585	0.033168	0.519	0.002919	1.242	0.710281
cg01499862	22	37266571	NCF4;NCF4;NCF4;NCF4	Body;ExonBnd;ExonBnd;Body	0.468	7.8e-06	0.432	0.011552	0.477	0.000214
cg01505148	19	56170617	U2AF2;U2AF2	Body;Body	0.478	0.000279	0.608	0.115503	0.408	0.00068	26.673	0.021781
cg01505767	20	25129184	LOC284798;LOC284798;LOC284798	Body;TSS1500;Body	0.507	0.000305	0.339	0.016268	0.538	0.003449	0.566	0.392304
cg01515015	12	94534374			0.493	0.000237	0.412	0.016134	0.512	0.004004
cg01521969	6	42746489			0.314	1.74e-05	0.23	0.007824	0.34	0.000475
cg01526745	17	32448038	ASIC2	Body	0.224	0.000152	0.165	0.007633	0.244	0.004625
cg01526919	6	30527711	PRR3;PRR3	Body;Body	0.261	0.000299	0.287	0.040114	0.242	0.001814	2.788	0.144878
cg01529207	22	42485811	NDUFA6	Body	0.349	5.62e-06	0.365	0.210368	0.335	8.41e-06	0.392	0.453236
cg01533084	2	20050864			0.536	4.85e-05	0.48	0.013084	0.555	0.00149
cg01535312	6	39903199	MOCS1;MOCS1	TSS1500;TSS1500	0.31	2.52e-05	0.248	0.000406	0.39	0.01703	2.409	0.149427
cg01535674	7	129648602			0.556	0.000353	0.503	0.076687	0.573	0.002048
cg01537406	3	191357921			0.259	2.29e-07	0.332	0.011495	0.205	1.68e-06
cg01544181	7	129472903	UBE2H;UBE2H;UBE2H	3'UTR;3'UTR;3'UTR	1.742	0.000319	3.739	0.002353	1.531	0.011723
cg01545084	21	36363334	RUNX1	Body	2.195	1.31e-06	2.511	0.009203	2.08	5.92e-05
cg01547400	5	121659199	SNCAIP;SNCAIP;SNCAIP;SNCAIP;SNCAIP;SNCAIP	5'UTR;5'UTR;5'UTR;5'UTR;5'UTR;Body	0.598	0.000137	0.414	0.043888	0.628	0.001105
cg01552636	17	4858906	ENO3;ENO3;ENO3;ENO3;ENO3;ENO3	Body;Body;Body;ExonBnd;ExonBnd;ExonBnd	0.401	1.47e-05	0.257	0.000252	0.505	0.009901
cg01553613	14	77734687	NGB	Body	0.434	0.000326	0.383	0.010196	0.485	0.012195	1.154	0.743003
cg01558401	5	148786377	LOC728264	TSS200	0.412	0.000403	0.365	0.008406	0.447	0.015865	1.832	0.451749
cg01559561	20	35060230	DLGAP4	Body	0.392	2.92e-07	0.412	0.002095	0.372	4.64e-05	2.235	0.329138
cg01559912	19	1487336	PCSK4	Body	0.415	7.46e-05	0.388	0.013054	0.416	0.001422	0.634	0.336431
cg01561422	11	1982840			0.554	0.0002	0.217	1.03e-05	0.745	0.102667
cg01568687	16	58150695	CFAP20	Body	0.602	0.000374	0.438	0.002379	0.688	0.0288
cg01569829	12	4502227			0.523	0.000142	0.385	0.005332	0.579	0.005091
cg01571560	2	217517178	IGFBP2	Body	0.243	3.2e-05	0.245	0.011993	0.228	0.00078	43.907	0.005268
cg01571840	19	16497886	EPS15L1;EPS15L1;EPS15L1;EPS15L1;EPS15L1	Body;Body;Body;Body;Body	1.86	0.000141	2.357	0.009563	1.72	0.004255
cg01573293	1	20867822			0.504	0.000153	0.383	0.005407	0.567	0.007411
cg01573321	8	18744446	PSD3	Body	0.541	0.000193	0.182	0.001418	0.617	0.006088	0.28	0.092441
cg01578726	17	43091249			0.311	3.98e-06	0.259	0.003076	0.337	0.00049
cg01580696	5	154258779			0.177	7.03e-05	1.06	0.956014	0.122	6.11e-06
cg01587390	19	10221818	PPAN-P2RY11;P2RY11;PPAN	Body;TSS1500;Body	0.396	3.52e-05	0.273	0.008483	0.433	0.001087	5.492	0.161874
cg01588444	12	132924320			0.555	0.000267	0.715	0.220089	0.476	0.000155	3.678	0.149716
cg01590264	19	12174235	ZNF844	TSS1500	0.197	1.18e-06	0.263	0.011877	0.181	4.62e-05
cg01593224	13	28344712			0.597	0.000405	0.455	0.000131	0.777	0.21786
cg01600661	2	88749748	FOXI3	Body	0.111	1.59e-06	0.019	8.25e-05	0.178	0.000962
cg01603004	1	236462959			0.406	0.000179	0.234	0.000516	0.533	0.035414
cg01603569	12	59925323			0.46	9.46e-05	0.494	0.008188	0.416	0.004763
cg01606197	6	33679137	C6orf125	Body	2.041	6.12e-06	2.143	0.013508	1.986	0.000213	0.591	0.325707
cg01618304	11	93474888	C11orf54;TAF1D;C11orf54	1stExon;TSS1500;5'UTR	1.748	0.000196	1.9	0.006147	1.612	0.020502	0.886	0.887336
cg01618914	20	33267907			0.301	2.21e-05	0.267	0.00589	0.305	0.000909	2.946	0.050419
cg01620223	12	122108335	MORN3	TSS1500	0.397	8.09e-05	0.281	0.000643	0.485	0.013114	2.718	0.19334
cg01620849	17	48637348	CACNA1G;CACNA1G;CACNA1G;CACNA1G;CACNA1G;CACNA1G;CACNA1G;CACNA1G;CACNA1G;CACNA1G;CACNA1G;CACNA1G;CACNA1G;CACNA1G;CACNA1G	TSS1500;TSS1500;TSS1500;TSS1500;TSS1500;TSS1500;TSS1500;TSS1500;TSS1500;TSS1500;TSS1500;TSS1500;TSS1500;TSS1500;TSS1500	2.218	2.54e-05	2.676	0.032662	2.114	0.000362	1.247	0.721665
cg01624030	13	93854554			0.116	0.00017	0.032	0.0014	0.195	0.016762
cg01624081	14	71251181	MAP3K9	Body	0.155	6.31e-05	0.305	0.136056	0.104	7.92e-05	5.135	0.026748
cg01624164	5	179498943	RNF130;RNF130	1stExon;5'UTR	2.15	1.21e-05	1.579	0.13892	2.664	1.28e-05	0.958	0.918974
cg01626918	12	75978785			0.23	2.24e-06	0.142	0.008433	0.259	6.89e-05	1.038	0.982627
cg01627996	1	176089126	RFWD2;RFWD2;RFWD2	Body;Body;Body	0.426	0.000158	0.48	0.029492	0.37	0.00178
cg01628881	2	388372			0.332	1.09e-05	0.21	0.00018	0.412	0.004973	3.027	0.075338
cg01630199	7	66369076			0.381	0.000201	0.3	0.004761	0.444	0.012324	31.489	0.055429
cg01634982	20	48504795	SLC9A8	3'UTR	0.284	2.6e-05	0.359	0.051664	0.261	0.000203	1.298	0.548504
cg01635707	6	144306475	PLAGL1;PLAGL1;PLAGL1;PLAGL1;PLAGL1;PLAGL1;PLAGL1;PLAGL1;PLAGL1;PLAGL1;PLAGL1;PLAGL1;PLAGL1;PLAGL1;PLAGL1;PLAGL1;PLAGL1;PLAGL1;PLAGL1;PLAGL1;PLAGL1	5'UTR;5'UTR;5'UTR;5'UTR;5'UTR;5'UTR;5'UTR;5'UTR;5'UTR;5'UTR;5'UTR;5'UTR;5'UTR;5'UTR;5'UTR;5'UTR;5'UTR;5'UTR;5'UTR;5'UTR;5'UTR	0.187	2.57e-05	0.152	0.005579	0.183	0.000957
cg01636951	11	60613497	CCDC86	Body	0.543	0.000203	0.269	0.000242	0.674	0.039159
cg01649867	4	155056878			0.541	0.000308	0.549	0.175619	0.458	0.000321	1.59	0.350498
cg01652914	15	65678103	IGDCC4	Body	1.941	0.000384	2.224	0.004822	1.748	0.02362	1.259	0.709415
cg01655607	16	23464520	COG7	TSS200	3.092	8.28e-05	3.774	0.001644	2.489	0.017305	0.989	0.98549
cg01657796	14	91766373	CCDC88C	Body	0.432	0.000388	0.395	0.01334	0.456	0.01025	1.189	0.844063
cg01659133	19	41629776	CYP2F1	Body	0.121	3.91e-06	0.236	0.067322	0.081	1.1e-05
cg01669794	1	32671209	IQCC;IQCC	TSS200;TSS200	0.529	3.11e-05	0.365	0.004899	0.576	0.001144
cg01670409	17	31769176	ASIC2	Body	0.334	3.64e-06	0.559	0.136675	0.203	1.52e-06
cg01675512	11	118874608	RPL23AP64;CCDC84	TSS1500;Body	0.441	0.00032	0.692	0.279774	0.293	5.91e-05	2.367	0.155302
cg01683055	13	25026835	PARP4	Body	0.448	6.61e-06	0.184	3.18e-05	0.578	0.007909	16.357	0.011985
cg01684433	20	18488645	SEC23B;SEC23B;SEC23B;SEC23B;SEC23B;SEC23B	5'UTR;5'UTR;5'UTR;5'UTR;1stExon;5'UTR	2.235	1.41e-05	2.827	0.000163	1.628	0.066766
cg01684629	4	121847309			0.59	0.000374	0.37	0.003355	0.666	0.014516	0.546	0.260396
cg01688293	12	133428407	CHFR;CHFR;CHFR;CHFR;CHFR	Body;Body;Body;Body;Body	0.233	8.53e-05	0.345	0.031944	0.121	0.000593	14.439	0.034784
cg01688355	11	13690710	FAR1	5'UTR	0.577	0.000102	0.692	0.119122	0.427	0.000158
cg01695083	9	139365388	SEC16A	Body	0.418	7.39e-05	0.353	0.006535	0.455	0.003177	7.055	0.002121
cg01695533	16	86542905	FOXF1	TSS1500	1.827	0.000216	1.166	0.594722	2.29	3.51e-05	0.555	0.308095
cg01708711	7	75959031	YWHAG	Body	0.526	5.97e-05	0.467	0.028898	0.548	0.001035	0.855	0.743611
cg01709096	1	16087977	FBLIM1	5'UTR	0.159	0.000111	0.276	0.12237	0.111	0.00017	3.733	0.098979
cg01715686	13	113463312	ATP11A;ATP11A	Body;Body	0.407	5.98e-06	0.47	0.015466	0.362	9.7e-05	3.5	0.031636
cg01717609	1	228605477	TRIM17;TRIM17;TRIM17;TRIM17	TSS1500;TSS1500;TSS1500;TSS1500	0.159	0.00037	0.258	0.097149	0.09	0.000698
cg01721853	1	7783195	CAMTA1	Body	0.437	0.000179	0.445	0.029513	0.43	0.001869
cg01725864	13	98829557	FARP1;RNF113B;FARP1	5'UTR;TSS200;5'UTR	0.567	0.00042	0.578	0.018538	0.571	0.011728	0.196	0.01822
cg01728055	1	2116458	C1orf86;PRKCZ;PRKCZ;PRKCZ	3'UTR;3'UTR;3'UTR;3'UTR	0.546	0.000404	0.479	0.058949	0.569	0.003018	1.143	0.734331
cg01729721	2	158786941			0.425	2.54e-05	0.537	0.060467	0.349	8.09e-05
cg01738095	2	26101831	ASXL2	TSS1500	1.856	3.22e-05	3.116	0.017088	1.734	0.000511	8.623	0.014157
cg01741040	11	68955500			0.325	2.03e-05	0.298	0.007478	0.33	0.000531
cg01743192	19	14081026	RFX1	Body	0.543	0.000169	0.561	0.02925	0.53	0.004548
cg01744729	13	113474194	ATP11A;ATP11A	Body;Body	0.374	0.000328	0.382	0.021427	0.355	0.004697	5.522	0.05863
cg01747221	16	1035308	SOX8	Body	0.505	0.000451	0.742	0.371442	0.416	0.000307
cg01751961	13	111644790			1.879	0.000393	1.167	0.625962	2.379	5.44e-05	1.553	0.310582
cg01752512	3	8500564	LMCD1-AS1	Body	0.53	0.00023	1.1	0.790489	0.414	5.48e-06
cg01761478	6	31746114	VARS;C6orf27	Body;TSS1500	0.424	1.4e-05	0.668	0.140565	0.22	1.3e-06	9.836	0.025654
cg01766505	17	25679717			0.136	1.86e-05	0.112	0.005644	0.151	0.000892
cg01768926	18	32820085	ZNF397;ZNF397	TSS1500;TSS1500	0.528	5.33e-05	0.339	0.007084	0.578	0.00147	0.422	0.328333
cg01771564	2	238664667	LRRFIP1;LRRFIP1;LRRFIP1;LRRFIP1;LRRFIP1	Body;Body;Body;Body;Body	0.517	3.59e-05	0.638	0.100394	0.442	8.09e-05
cg01773518	1	22972756	C1QC;C1QC	Body;Body	0.264	6.61e-06	0.339	0.023922	0.22	6.86e-05	0.293	0.043645
cg01775354	2	17861574	SMC6;SMC6	Body;Body	0.385	6.51e-05	0.426	0.023191	0.361	0.000997
cg01776139	15	31465698			0.145	2.23e-07	0.107	0.003173	0.16	2.48e-05
cg01777019	6	152128805	ESR1;ESR1;ESR1;ESR1	5'UTR;TSS200;5'UTR;5'UTR	0.543	1.56e-05	0.538	0.046168	0.546	0.000151	3.782	0.013774
cg01778908	16	70759095	VAC14	Body	0.441	0.000289	0.415	0.01058	0.455	0.011386	2.42	0.128619
cg01781382	1	65878951	DNAJC6	3'UTR	0.523	6.3e-05	0.475	0.011921	0.544	0.002433	5.834	0.01357
cg01782911	2	241514013	RNPEPL1	Body	0.497	0.000278	0.561	0.1648	0.472	0.000561
cg01794812	8	146027063	ZNF517	5'UTR	0.218	1.35e-05	0.162	0.02686	0.233	0.000136	1.864	0.452789
cg01804478	12	109673039	ACACB	Body	0.125	2.63e-06	0.08	0.000734	0.149	0.000631
cg01809437	16	84695622	KLHL36	Body	0.32	0.000256	0.216	0.008101	0.356	0.006805	1.635	0.495392
cg01811882	13	22493739			0.337	7.27e-07	0.468	0.019688	0.171	4.15e-05	1.078	0.885172
cg01812403	2	198567330			0.162	0.000186	0.026	0.000361	0.284	0.024552	4.678	0.063556
cg01815227	5	138309865	SIL1;SIL1	Body;Body	0.424	0.000205	0.263	0.001334	0.517	0.0204
cg01815730	10	24564252	MIR603;KIAA1217;KIAA1217;KIAA1217;KIAA1217	TSS1500;Body;Body;Body;Body	0.399	0.000124	0.503	0.053559	0.311	0.0007
cg01823079	12	131273348			0.232	1.46e-07	0.338	0.013826	0.166	9.82e-07	11.159	0.03886
cg01824150	17	47342475			2.736	3.08e-05	2.847	0.192532	2.729	8.48e-05
cg01826858	16	30958494	FBXL19	Body	0.232	0.0004	0.571	0.342334	0.081	3.24e-05	658.88	0.002808
cg01833510	5	112498908	MCC;MCC	Body;Body	0.539	0.000225	0.259	0.000172	0.652	0.022375
cg01837218	14	88831516			0.212	0.000108	0.038	0.000923	0.301	0.005542	0.054	0.018494
cg01838917	5	134901336			0.581	0.000186	0.572	0.046221	0.579	0.001532	0.089	0.002542
cg01839373	11	82343201			1.786	0.000339	1.471	0.116062	2.203	0.000681
cg01840115	13	88788898			0.482	3.14e-05	0.375	0.000758	0.564	0.009398	3.534	0.035817
cg01841523	17	17925109	ATPAF2	Body	0.491	0.00011	0.444	0.029447	0.493	0.000886
cg01845178	16	29823215	PRRT2	TSS200	3.169	2.24e-06	3.967	0.000632	2.715	0.00109	1.407	0.477675
cg01853079	11	108370607	KDELC2	TSS1500	0.547	0.000163	0.815	0.491866	0.463	5.43e-05	0.884	0.863977
cg01856384	6	41376904			0.538	0.000437	0.432	0.057642	0.562	0.00306	0.512	0.225857
cg01859528	14	90323701	C14orf143	Body	0.555	0.000397	0.176	0.000135	0.669	0.025073	0.353	0.031947
cg01865519	2	209104892	IDH1;IDH1;IDH1	Body;Body;Body	0.597	0.000272	0.423	0.003613	0.669	0.018141
cg01866220	16	28969554	MIR4517;NFATC2IP	TSS1500;Body	0.171	0.000168	0.084	0.014038	0.213	0.003463
cg01877819	1	201333496	TNNT2;TNNT2;TNNT2;TNNT2;TNNT2;TNNT2;TNNT2;TNNT2;TNNT2;TNNT2;TNNT2;TNNT2;TNNT2;TNNT2	Body;Body;Body;Body;Body;Body;Body;ExonBnd;ExonBnd;ExonBnd;ExonBnd;ExonBnd;ExonBnd;ExonBnd	0.58	0.000254	0.624	0.061246	0.55	0.001243
cg01877967	7	56148907	PHKG1	Body	0.373	0.000145	0.295	0.008399	0.404	0.003176	2.601	0.076039
cg01881442	4	99407996	TSPAN5	Body	0.379	0.0002	0.598	0.176144	0.247	0.000132	1.268	0.695142
cg01883159	6	43243461	TTBK1	Body	0.53	8.96e-05	0.316	0.000172	0.659	0.033103	0.102	0.010689
cg01886125	2	110054030	SH3RF3	Body	0.482	0.000381	0.327	0.006014	0.552	0.012755	0.928	0.910535
cg01887878	19	57279218	ZIM2-AS1	Body	0.433	4.83e-05	0.493	0.025565	0.381	0.000883
cg01896999	19	51925272			2.061	0.000261	2.205	0.00625	1.923	0.018235	0.813	0.668613
cg01897092	17	34057222	RASL10B	TSS1500	0.131	2.67e-07	0.049	0.001379	0.176	4.48e-05
cg01897656	5	127148156			0.201	5.65e-06	0.28	0.038709	0.17	3.24e-05	0.251	0.288845
cg01899581	13	60733965	DIAPH3	Body	0.049	2.63e-06	0.028	0.002972	0.06	0.0002	7.599	0.024722
cg01906032	2	38743425	LOC101929596	TSS1500	0.076	1.27e-06	0.129	0.03836	0.057	1.1e-05
cg01910460	14	66782667			0.499	9.79e-05	0.659	0.31659	0.459	9.6e-05
cg01912547	20	33516613	GSS	3'UTR	0.229	4.94e-05	0.258	0.024576	0.194	0.000394	1.709	0.439855
cg01919863	3	42577884	VIPR1	3'UTR	0.486	0.000139	0.394	0.005164	0.535	0.006472	1.861	0.45368
cg01921212	20	23550668	CST9L	TSS1500	0.541	0.000367	0.568	0.050997	0.518	0.002659
cg01922090	7	4684301			0.434	2.51e-05	0.411	0.002084	0.456	0.012093	40.449	0.010337
cg01929855	4	6107649	JAKMIP1;JAKMIP1	Body;Body	0.427	1.06e-05	0.125	0.000287	0.488	0.00157	0.372	0.186416
cg01936460	5	124522779	LOC101927421	Body	0.521	6.2e-05	0.264	0.002102	0.595	0.003531
cg01941253	19	15534472	WIZ	Body	0.207	5.84e-07	0.332	0.024472	0.131	2.92e-06
cg01942751	2	240031635	HDAC4	Body	0.166	1.81e-07	0.269	0.023887	0.129	1.1e-06	1.274	0.696192
cg01961547	15	93603441	RGMA;RGMA;RGMA;RGMA;RGMA;RGMA	Body;Body;Body;Body;Body;Body	0.441	1.34e-05	0.871	0.759928	0.388	4.64e-06	2.706	0.038554
cg01969666	19	5714920	LONP1;LONP1;LONP1;LONP1	Body;Body;Body;5'UTR	0.32	0.000115	0.296	0.010713	0.359	0.008063
cg01976076	16	19196646	SYT17	Body	0.265	0.000197	0.392	0.149168	0.209	0.000244	6.401	0.055073
cg01976469	18	56076257			0.257	3.52e-06	0.593	0.326976	0.176	6.02e-07
cg01980735	1	9371406	SPSB1	5'UTR	0.527	0.000378	0.42	0.013761	0.565	0.00703	11.443	0.018277
cg01980785	22	30694150	TBC1D10A;TBC1D10A	Body;Body	0.275	1.95e-05	0.557	0.207904	0.175	1.08e-05
cg01986502	4	129732461	JADE1;JADE1;JADE1;JADE1;JADE1;JADE1;JADE1;JADE1;JADE1;JADE1	TSS1500;1stExon;1stExon;5'UTR;5'UTR;5'UTR;5'UTR;5'UTR;5'UTR;5'UTR	5.624	4.01e-05	2.539	0.173258	8.585	3.88e-05
cg01993685	4	175204127	KIAA1712;KIAA1712;FBXO8	TSS1500;TSS1500;5'UTR	0.538	0.000233	0.488	0.10944	0.549	0.001025	0.419	0.221989
cg02003565	10	79615840	DLG5	Body	0.369	0.000421	0.15	6.62e-05	0.585	0.130918
cg02005062	3	101204243	SENP7;SENP7;SENP7;SENP7;SENP7;SENP7	Body;Body;Body;Body;Body;Body	0.332	0.000155	0.236	0.040708	0.38	0.002099
cg02007364	3	187084811	RTP4	TSS1500	0.174	0.000187	0.118	0.101036	0.19	0.000724
cg02007867	7	157786536	PTPRN2;PTPRN2;PTPRN2	Body;Body;Body	0.553	0.000436	0.671	0.3549	0.522	0.000564	0.056	0.002175
cg02009228	5	168471	PLEKHG4B	Body	0.21	2.66e-05	0.12	0.002307	0.269	0.003527	0.355	0.074338
cg02018725	20	33894869	UQCC1;UQCC1;UQCC1	Body;Body;Body	1.839	0.000429	2.264	0.007548	1.659	0.018218
cg02019955	9	80816683			0.334	0.000241	0.169	0.040268	0.402	0.003772
cg02020366	1	101471573	DPH5;DPH5;DPH5	Body;Body;Body	0.514	0.000153	0.522	0.044981	0.458	0.000782
cg02020667	1	68476297	GNG12-AS1	Body	0.496	0.000412	0.463	0.145946	0.499	0.001296
cg02021559	1	151475650			1.794	0.000405	1.779	0.088324	1.765	0.002725
cg02028246	21	16127408			0.269	2.24e-07	0.459	0.13393	0.223	8.91e-08
cg02028489	16	31505237	C16orf58	Body	0.336	0.0003	0.53	0.147119	0.202	0.000225	5.911	0.067357
cg02034293	19	2431468	LMNB2	Body	0.283	2.2e-07	0.402	0.03042	0.226	1.09e-06
cg02036243	22	44138554	EFCAB6;EFCAB6	Body;Body	0.37	3.27e-05	0.338	0.007139	0.427	0.00339
cg02041641	22	32976206	SYN3;SYN3;SYN3	Body;Body;Body	0.213	2.06e-07	0.181	0.000181	0.227	0.000203
cg02048791	5	135253986			0.29	4.75e-05	0.177	0.000912	0.379	0.007146
cg02052235	15	74781773			0.279	2.83e-06	0.495	0.142851	0.196	7.92e-07
cg02052377	11	10674182	MRVI1;MRVI1;MRVI1;MRVI1	5'UTR;TSS1500;5'UTR;5'UTR	0.129	1.42e-06	0.072	0.000454	0.165	0.000439	1.556	0.662328
cg02052758	7	55430948			0.479	6.72e-05	0.526	0.090423	0.465	0.000321	1.517	0.550959
cg02058949	2	216973806	XRCC5	TSS1500	0.472	0.000199	0.781	0.628322	0.414	9.49e-05	1.237	0.7716
cg02061757	1	3347146	PRDM16;PRDM16	Body;Body	0.306	1.69e-05	0.366	0.015828	0.248	0.000275	16337533036	0.018554
cg02067580	1	153606662	C1orf77;S100A13;C1orf77	5'UTR;TSS200;1stExon	2.867	0.000259	3.911	0.013639	2.581	0.006418	1.542	0.608107
cg02068923	14	61547469			0.555	0.00028	0.575	0.110748	0.55	0.001225	0.69	0.379919
cg02070290	17	68071397	KCNJ16;KCNJ16	TSS200;TSS200	0.5	4.05e-05	0.622	0.032909	0.236	0.000231	18.557	0.00343
cg02071853	3	154748651			0.489	0.000427	0.414	0.00383	0.576	0.045357	0.292	0.029322
cg02078595	9	140710617	EHMT1	Body	0.554	7.18e-05	0.34	0.000725	0.647	0.01015
cg02088160	2	229549297			0.473	3.66e-06	0.393	0.011199	0.5	8.95e-05
cg02093168	11	1647038	HCCA2	Body	0.172	3.56e-07	0.081	9.39e-05	0.226	0.00027
cg02094018	17	17485934	PEMT;PEMT	Body;TSS200	0.277	7.45e-07	0.132	3.18e-06	0.419	0.010191	1.296	0.640742
cg02094681	5	113661575			2.149	0.000248	14.138	0.095302	2.093	0.000648
cg02099891	9	33331912	NFX1;NFX1;NFX1	Body;Body;Body	1.84	5.92e-05	1.583	0.086499	1.957	0.000284
cg02102700	22	39664962			0.511	3.56e-05	0.444	0.01351	0.53	0.000849
cg02107816	1	7612135	CAMTA1	Body	0.155	1.32e-05	0.14	0.009621	0.159	0.000288
cg02110750	17	12904547	ELAC2;ELAC2;ELAC2	Body;Body;Body	0.488	2.48e-05	0.441	0.023866	0.504	0.000351
cg02114449	3	20227940	SGOL1;SGOL1;SGOL1;SGOL1;SGOL1;SGOL1	TSS1500;TSS1500;TSS1500;TSS1500;TSS1500;TSS1500	1.867	8.82e-05	2.397	0.01288	1.759	0.002306	1.602	0.492151
cg02114831	7	100172801	LRCH4;ZASP;LRCH4	Body;TSS1500;Body	0.365	2.02e-05	0.443	0.032229	0.296	0.00013
cg02120071	2	114737129			0.304	4.64e-05	0.208	0.019534	0.299	0.000382	0.405	0.231607
cg02125104	8	124863880	FER1L6	TSS1500	0.332	7.49e-06	0.428	0.01184	0.261	0.001977
cg02128979	17	74682217	MXRA7;MXRA7;MXRA7	Body;Body;Body	0.411	3.8e-05	0.593	0.221998	0.376	5.63e-05	1.676	0.324775
cg02133809	7	1234925			0.146	6.2e-07	0.045	7.04e-06	0.243	0.003303	2.733	0.119002
cg02137691	4	1805671	FGFR3;FGFR3;FGFR3	Body;Body;Body	0.42	0.000464	0.302	0.01074	0.47	0.011468	4.051	0.124493
cg02137809	7	785261	HEATR2	Body	0.31	0.000105	0.718	0.563834	0.208	2.05e-05	8.038	0.076527
cg02139960	16	46655955	SHCBP1	TSS1500	0.292	7.35e-07	0.221	0.001617	0.328	0.00013	1.833	0.266809
cg02144148	11	70953127			0.098	1.3e-06	0.091	0.008082	0.105	5.44e-05
cg02145482	6	64342950			1.82	7.34e-05	2.821	0.004442	1.698	0.00195	2.556	0.127387
cg02158063	9	140971469	CACNA1B;CACNA1B	Body;Body	0.568	0.00045	0.992	0.980848	0.439	1.85e-05
cg02166351	20	44270867			0.39	7.06e-05	0.407	0.063771	0.386	0.000428
cg02168606	14	76583406			0.488	0.000126	0.532	0.023885	0.407	0.001157
cg02172028	17	8957664	NTN1	Body	0.371	1.51e-06	0.373	0.065759	0.361	6.26e-06	0.741	0.611795
cg02176683	7	44122070	POLM;POLM	1stExon;5'UTR	0.431	4.92e-06	0.502	0.058288	0.413	3.67e-05	0.25	0.189056
cg02193513	4	57395012			0.134	5.79e-05	0.024	0.000846	0.21	0.004606	3.571	0.155241
cg02193719	8	118891199	EXT1	Body	0.592	0.00033	0.531	0.060791	0.616	0.00299
cg02196044	17	64671629	PRKCA	Body	0.518	8.98e-05	0.249	9.44e-05	0.624	0.011976
cg02197669	16	88513513			0.411	8.03e-07	0.264	0.000132	0.499	0.001315	1.872	0.229397
cg02198582	16	2099376	TSC2;TSC2;TSC2	Body;Body;Body	0.546	9.46e-05	0.694	0.129952	0.448	0.000108	0.952	0.907594
cg02201565	1	28967358	TAF12;TAF12	5'UTR;5'UTR	0.186	7.46e-07	0.082	6.56e-06	0.316	0.005697
cg02207285	2	46464489			0.571	0.000438	0.69	0.248434	0.527	0.000709
cg02216322	11	63741765	COX8A	TSS1500	9.205	6.75e-06	9.944	0.00428	9.721	0.000293
cg02217236	17	17904555	LRRC48;LRRC48;LRRC48;LRRC48	Body;Body;Body;Body	0.209	0.000215	0.11	0.003577	0.255	0.008402
cg02218931	16	3997740	LOC102724927	Body	0.527	4.56e-05	0.499	0.012535	0.538	0.001242
cg02222496	17	10597147	SCO1	Body	0.269	1.31e-05	0.528	0.150916	0.143	3.4e-06	1.938	0.397278
cg02222761	4	142790226			0.278	3.15e-05	0.165	0.006992	0.314	0.001131
cg02224047	7	101883734	CUX1;CUX1;CUX1	Body;Body;Body	0.306	1.77e-05	0.397	0.016643	0.22	0.000253	0.22	0.184137
cg02224252	5	55148279	IL31RA;IL31RA;IL31RA;IL31RA;IL31RA;IL31RA;IL31RA	5'UTR;5'UTR;TSS1500;TSS1500;Body;Body;Body	0.569	0.000428	0.666	0.172862	0.514	0.000541
cg02228220	2	37691333			0.446	4.14e-05	0.686	0.337263	0.379	1.56e-05
cg02232367	3	110892814			0.217	3.54e-07	0.496	0.122933	0.063	5.9e-08	2.064	0.338764
cg02237855	2	74329332	TET3	3'UTR	0.44	1.11e-05	0.408	0.00384	0.453	0.001115	3.368	0.205385
cg02240671	3	52149713	POC1A;POC1A;POC1A	Body;Body;Body	0.378	7.45e-05	0.132	0.002095	0.474	0.005167
cg02245485	15	83789735	TM6SF1;TM6SF1	Body;Body	0.385	4.19e-06	0.457	0.013404	0.329	9.26e-05	2.322	0.104522
cg02246229	22	46401539	LOC730668	TSS1500	0.443	0.000263	0.27	0.000967	0.554	0.028307	0.09	0.023988
cg02254698	7	87508528	DBF4	Body	0.066	1.52e-06	0.036	0.003171	0.084	0.000129
cg02257048	17	78880031	RPTOR;RPTOR	Body;Body	0.482	0.000269	0.612	0.075887	0.387	0.002988	0.548	0.211455
cg02261480	12	4529962			0.302	0.000181	0.305	0.024609	0.28	0.002165
cg02262633	17	805469	NXN	Body	0.44	0.000251	0.258	0.000773	0.551	0.027943	1.074	0.908704
cg02266452	11	82905235	ANKRD42	TSS200	0.296	3.18e-06	0.477	0.173963	0.26	3.85e-06	0.407	0.226477
cg02266759	1	53904736	FLJ40434	Body	0.516	0.000232	0.658	0.286574	0.478	0.000297	1.857	0.203155
cg02266849	19	17621073	PGLS	TSS1500	0.235	9.99e-05	0.248	0.044528	0.21	0.000361	0.684	0.602337
cg02269643	14	70701025			0.499	0.00039	0.357	0.055496	0.52	0.002157	1.027	0.972101
cg02272751	19	33882848	PEPD;PEPD;PEPD	Body;Body;Body	0.483	0.000175	0.583	0.186824	0.454	0.000355	2.281	0.277809
cg02275756	2	59294365			0.502	0.00015	0.44	0.025231	0.525	0.002406	0.312	0.191208
cg02277646	1	145390315			0.478	0.000286	0.374	0.010159	0.538	0.008315	1.86	0.203218
cg02279747	14	35451965	SRP54;SRP54	TSS200;TSS200	0.516	0.000307	0.794	0.542162	0.453	0.000157	1.398	0.465033
cg02283964	6	108563766	SNX3;SNX3;SNX3;SNX3	Body;Body;Body;Body	0.323	0.00011	0.393	0.012763	0.279	0.013231
cg02285217	11	35282950	SLC1A2;SLC1A2;SLC1A2	Body;Body;Body	1.954	4.35e-05	2.124	0.005293	1.8	0.006488
cg02285852	21	18090543			0.343	0.000224	0.499	0.176808	0.271	0.000324
cg02292720	1	92099528	HSP90B3P	TSS1500	0.219	3.13e-06	0.325	0.100731	0.188	4.93e-06	1.469	0.67043
cg02295078	17	16472670	ZNF287	TSS200	0.322	1.67e-05	0.991	0.9875	0.245	2.01e-06	2.05	0.143498
cg02302348	10	3542628			0.466	0.000385	0.8	0.551309	0.352	9.38e-05	0.862	0.808526
cg02309355	16	85074359	KIAA0513	5'UTR	0.318	0.000232	0.176	0.000716	0.416	0.021598	0.848	0.833612
cg02309772	14	100073879			0.281	0.000397	0.379	0.0853	0.227	0.001476	0.579	0.330447
cg02315249	2	220118660	TUBA4A;TUBA4B	TSS200;Body	1.701	0.000442	2.655	0.000411	1.395	0.06475	0.737	0.634272
cg02323296	2	27362694	C2orf53	TSS1500	0.395	1.8e-05	0.7	0.308437	0.236	3.9e-06
cg02324772	6	110089850	FIG4	Body	0.516	8.2e-05	0.454	0.018092	0.553	0.002534
cg02324774	19	50980121	C19orf63;FAM71E1;C19orf63	Body;TSS200;Body	2.609	0.000255	3.453	0.006567	2.232	0.012424	3.736	0.022357
cg02331812	11	118842932	FOXR1	Body	0.555	0.000294	0.425	0.03116	0.6	0.005208	1.38	0.454319
cg02357735	19	59060419	TRIM28;MIR6807	Body;TSS1500	0.538	5.77e-05	0.61	0.11083	0.509	0.00011
cg02363202	12	57653226	R3HDM2	Body	0.402	0.000191	0.41	0.014664	0.35	0.00383	1.039	0.95933
cg02366059	18	21017616	C18orf45	Body	1.888	0.000105	2.133	0.006462	1.854	0.004291	1.336	0.424403
cg02368784	6	13768454			0.42	0.00011	0.471	0.068837	0.377	0.000506
cg02371301	11	70023240	ANO1;ANO1	Body;Body	0.318	4.13e-05	0.292	0.017721	0.306	0.00068	0.62	0.342376
cg02372225	2	86251438	LOC90784	TSS1500	0.155	6.47e-08	0.406	0.092607	0.046	2.54e-08	69.075	0.025062
cg02372821	16	72830233	ZFHX3;ZFHX3	Body;Body	0.492	0.000216	0.34	0.002719	0.569	0.01336	2.09	0.296993
cg02373061	3	163021252	LINC01192	TSS200	0.265	0.000353	0.154	0.02987	0.296	0.003243
cg02379870	8	22411199	SORBS3	5'UTR	0.32	1.9e-05	0.355	0.02903	0.303	0.000202
cg02382755	3	101875283			1.786	0.000292	1.242	0.460277	2.019	0.000198
cg02384888	7	23748715	STK31;STK31;STK31;STK31;STK31	TSS1500;TSS1500;TSS1500;TSS1500;TSS1500	0.104	1.36e-06	0.071	0.006663	0.12	5.09e-05
cg02387403	10	130511408			0.377	0.000269	0.322	0.018626	0.403	0.004773	0.309	0.136516
cg02389084	7	26403254	SNX10	Body	0.509	0.000155	0.633	0.231921	0.469	0.000274	3.276	0.031073
cg02391549	19	9091983	MUC16;MUC16	1stExon;5'UTR	0.476	3.72e-06	0.479	0.015931	0.473	9.73e-05	1.366	0.4726
cg02393380	20	1304919	SDCBP2	5'UTR	0.42	0.000226	0.364	0.003836	0.483	0.021748	1.994	0.345071
cg02394601	10	44182135			2.208	0.000158	4.309	0.016104	1.997	0.002184
cg02395994	13	52095028			0.219	6.44e-07	0.29	0.025496	0.199	7.85e-06
cg02397167	11	12274599	MICAL2;MICAL2;MICAL2;MICAL2;MICAL2;MICAL2	Body;Body;Body;Body;Body;Body	0.628	0.000382	0.803	0.251391	0.463	0.000109
cg02401279	1	236900181	ACTN2;ACTN2;ACTN2	Body;Body;Body	1.789	0.000321	0.729	0.503193	1.997	7.62e-05
cg02402209	4	152249812			0.292	6.77e-05	0.142	0.012361	0.324	0.001064	0.727	0.799242
cg02402630	16	87738623	LOC100129637	Body	0.445	0.000341	0.215	0.002513	0.493	0.007739	0.887	0.842178
cg02403929	17	78930306	RPTOR;RPTOR	Body;Body	0.478	8.32e-05	0.368	0.008896	0.522	0.002523	1.095	0.888133
cg02403931	17	8154898	PFAS	5'UTR	0.292	0.000313	0.466	0.168028	0.207	0.000296	7.585	0.091274
cg02418535	3	100052640	NIT2	TSS1500	0.256	5.73e-05	0.485	0.175894	0.164	4.37e-05	5.942	0.075851
cg02424191	15	53851298	WDR72;WDR72	Body;Body	0.363	2.38e-06	0.358	0.002522	0.358	0.000241
cg02430695	18	43652856	PSTPIP2	TSS1500	0.385	3.38e-05	0.251	0.01041	0.425	0.000867
cg02438575	19	1827719	REXO1	Body	0.329	0.000338	0.371	0.238658	0.298	0.000626	2.466	0.045103
cg02443871	11	128738744	KCNJ1;KCNJ1;KCNJ1;KCNJ1	TSS1500;TSS1500;TSS1500;TSS1500	0.264	4.68e-05	0.295	0.021989	0.245	0.000687
cg02445292	19	40417583	FCGBP	Body	0.333	1.11e-05	0.703	0.360869	0.218	9.41e-07	0.695	0.608857
cg02446106	19	57751691	ZNF805;ZNF805	TSS1500;TSS1500	0.513	0.000286	0.74	0.431518	0.469	0.000413	1.076	0.868671
cg02452102	1	33615392	TRIM62	Body	1.727	0.000428	1.93	0.00816	1.651	0.022874
cg02457725	3	135812793	PPP2R3A;PPP2R3A;PPP2R3A	Body;Body;Body	0.331	8.56e-06	0.374	0.021905	0.31	0.00014
cg02457826	20	30310733	BCL2L1;BCL2L1	TSS200;TSS200	2.186	0.000329	1.412	0.495848	2.451	0.000253	0.916	0.874007
cg02462820	8	56271345	XKR4	Body	0.496	0.000122	0.513	0.057224	0.491	0.000811
cg02465433	8	97342356	PTDSS1;PTDSS1	Body;Body	0.496	4.49e-05	0.576	0.108652	0.475	0.00018
cg02466711	8	102218365	ZNF706;ZNF706;ZNF706	TSS1500;TSS1500;TSS1500	0.452	4.77e-05	0.666	0.278688	0.381	3.29e-05	0.697	0.632352
cg02467313	21	32625555	TIAM1	Body	0.511	0.00012	0.669	0.139409	0.432	0.000189
cg02467646	2	27546052	MPV17	TSS200	0.328	9.34e-06	0.644	0.266957	0.213	3.84e-06	0.928	0.889888
cg02474109	7	1912065	MAD1L1;MAD1L1;MAD1L1	Body;Body;Body	0.288	0.000161	0.39	0.158746	0.257	0.000298	0.99	0.990917
cg02475416	6	33175891	RING1	TSS1500	0.554	9.44e-05	0.836	0.473134	0.448	2.31e-05	9.965	0.006468
cg02477931	11	131532721	NTM	Body	0.548	0.00017	0.579	0.089887	0.541	0.000857	0.363	0.078509
cg02484127	3	128723005	CCDC48	Body	0.241	7.58e-05	0.294	0.061309	0.232	0.000516	33.01	0.002094
cg02484674	7	854298	SUN1	TSS1500	0.382	0.00011	0.65	0.35912	0.316	6.35e-05
cg02490102	2	170252185			0.372	5.02e-05	0.502	0.079707	0.296	8.85e-05	1.906	0.463541
cg02493290	4	2334054	ZFYVE28;ZFYVE28;ZFYVE28;ZFYVE28;ZFYVE28;ZFYVE28	Body;Body;Body;Body;Body;Body	0.406	0.000221	0.388	0.007806	0.397	0.009294
cg02499214	12	122230490	RHOF	Body	0.526	0.000324	0.337	0.00504	0.609	0.015603	0.567	0.24284
cg02501261	2	115501996	DPP10;DPP10	Body;5'UTR	0.59	0.000266	1.051	0.89847	0.546	0.000123
cg02504505	2	114959642			0.523	0.000195	0.579	0.061274	0.502	0.001362
cg02510924	3	127802658	RUVBL1	Body	0.403	0.000435	0.57	0.290421	0.358	0.000613	0.289	0.024529
cg02517519	17	34093631	MMP28	Body	0.491	0.000418	0.434	0.033743	0.515	0.00417	3.197	0.019733
cg02523415	8	82633572	ZFAND1;ZFAND1;ZFAND1;ZFAND1;ZFAND1;ZFAND1;ZFAND1	TSS200;TSS200;TSS200;TSS200;TSS200;TSS200;TSS200	0.226	0.000216	0.202	0.156434	0.21	0.00048	0.297	0.151153
cg02536026	11	75063569	ARRB1;ARRB1	TSS1500;TSS1500	0.326	5.01e-06	0.352	0.019223	0.323	0.000123	4.79	0.063612
cg02538599	10	99403663	PI4K2A	Body	0.06	1.3e-07	0.039	5.86e-05	0.088	0.000566
cg02538833	1	9822207	CLSTN1;CLSTN1	Body;Body	1.943	0.000343	2.104	0.058217	1.941	0.001668	0.157	0.00568
cg02543636	7	30810183	FAM188B	TSS1500	0.177	2.49e-06	0.496	0.297129	0.102	3.91e-07	0.377	0.151464
cg02546607	16	78420476	WWOX	Body	0.422	6.85e-05	0.513	0.033307	0.361	0.001906	62.652	0.001183
cg02548132	8	6420242	ANGPT2;ANGPT2;ANGPT2;MCPH1	1stExon;1stExon;1stExon;Body	2.265	2.39e-05	8.345	0.013436	2.115	0.00025	4.905	0.0948
cg02553520	2	10917815	ATP6V1C2;ATP6V1C2	Body;Body	0.465	1.13e-05	0.253	7.93e-06	0.658	0.076741	4.106	0.043984
cg02553654	9	4387128			0.312	0.000439	0.209	0.008633	0.36	0.010724
cg02555126	6	36925599	PI16;PI16	Body;Body	0.358	2.78e-06	0.603	0.167518	0.257	7.68e-07
cg02560310	20	60578131	TAF4	Body	0.439	0.000311	0.454	0.01518	0.414	0.008162	2.767	0.447108
cg02560642	13	110664301			0.175	1.11e-07	0.168	0.011891	0.167	2.11e-06	0.311	0.138361
cg02563827	1	8003721	TNFRSF9	TSS1500	0.072	1.3e-05	0.049	0.012372	0.079	0.000177
cg02567751	6	39521911	KIF6	Body	0.3	4.68e-06	0.592	0.248834	0.197	9.86e-07	0.363	0.159808
cg02574175	8	142160235	DENND3	Body	0.623	0.000168	0.593	0.099249	0.634	0.001113	1.11	0.842049
cg02576071	16	12557311	SNX29	Body	0.239	0.000169	0.169	0.021629	0.271	0.002557
cg02577078	12	121092968	CABP1;CABP1;CABP1	Body;Body;Body	0.202	0.000151	0.185	0.013446	0.208	0.0038	5.468	0.139552
cg02578058	2	210669575	UNC80;UNC80	Body;Body	0.538	0.000376	0.507	0.052455	0.55	0.002766	0.839	0.787751
cg02578961	22	46671616	TTC38	Body	0.33	9.12e-05	0.579	0.258547	0.265	9.8e-05
cg02581302	7	4211755	SDK1;SDK1	Body;Body	1.841	4.34e-05	2.339	0.001539	1.623	0.00786	1.028	0.954703
cg02587124	6	34626797	C6orf106;C6orf106	Body;Body	0.103	8.56e-06	0.129	0.04766	0.083	3.17e-05
cg02590376	6	32948526	BRD2;BRD2	3'UTR;3'UTR	0.359	1.35e-05	0.546	0.082114	0.225	1.52e-05	2.847	0.18648
cg02597504	2	26364164			0.296	2.29e-05	0.237	0.00647	0.311	0.000727	3.915	0.322234
cg02601341	16	31235841	TRIM72	Body	0.281	0.00021	0.118	0.003818	0.355	0.00925
cg02615365	20	49653734			0.378	1.48e-05	0.317	0.006899	0.397	0.000599
cg02617285	13	113796215	F10	Body	0.326	6.33e-06	0.479	0.068763	0.257	9.5e-06	3.258	0.030713
cg02620417	16	622502	PIGQ;PIGQ	5'UTR;5'UTR	0.502	0.000166	0.913	0.792215	0.379	1.75e-05
cg02621442	15	45828908	HMGN2P46	Body	0.099	0.000272	0.043	0.011612	0.126	0.005166
cg02627723	20	39824650	ZHX3	Body	0.363	7.49e-05	0.858	0.711033	0.185	5.06e-07
cg02637432	11	129288812	BARX2	Body	0.539	0.000367	0.355	0.000826	0.641	0.030089
cg02637593	3	189526150	TP63;TP63;TP63;TP63;TP63;TP63	Body;Body;Body;Body;Body;Body	0.46	0.000221	0.538	0.076632	0.386	0.000625	0.479	0.159051
cg02639958	13	30843564	KATNAL1;KATNAL1	Body;Body	0.387	8.53e-05	0.762	0.462854	0.227	8.19e-06	0.425	0.086084
cg02641865	1	40595336			0.227	4.79e-05	0.159	0.051403	0.238	0.000287
cg02643883	4	119248911	PRSS12	Body	2.091	0.000107	1.96	0.031186	2.21	0.001492
cg02650313	10	104724781	CNNM2;CNNM2	Body;Body	0.199	2.94e-05	0.193	0.022118	0.169	0.000218
cg02651776	10	27447805	MASTL	Body	0.441	0.000176	0.553	0.066228	0.347	0.001136	1.072	0.917188
cg02652891	6	163525424	PACRG;PACRG;PACRG	Body;Body;Body	0.393	5.72e-05	0.413	0.056312	0.379	0.000296
cg02653521	2	241373820	GPC1	TSS1500	0.529	5.86e-05	0.564	0.116304	0.525	0.000272	0.756	0.655714
cg02653687	10	104569555	WBP1L;WBP1L	Body;Body	0.56	0.000121	0.71	0.134625	0.447	8.13e-05
cg02655549	2	27863325	GPN1;GPN1;GPN1;GPN1;GPN1	Body;Body;Body;Body;Body	0.295	1.57e-05	0.369	0.040285	0.227	3.37e-05
cg02662491	3	165574116			0.385	2.81e-05	0.517	0.05361	0.212	7.36e-05
cg02666879	14	103649030			0.379	1.66e-05	0.346	0.004255	0.396	0.001221
cg02669590	13	97786257			0.558	0.00034	0.465	0.034694	0.591	0.003945
cg02674562	19	17837854	MAP1S	Body	0.378	4.04e-05	0.137	1.82e-06	0.599	0.07661	0.597	0.275536
cg02688549	2	237469354			0.135	6.75e-06	0.155	0.012488	0.119	0.00015	86.609	0.018609
cg02692850	21	44607862			0.41	0.000224	0.38	0.007102	0.423	0.009431
cg02694374	5	57763123			0.403	0.000305	0.321	0.043636	0.424	0.002011
cg02695036	14	102992310			2.015	0.000253	4.014	0.024743	1.881	0.002506
cg02697721	20	819800	FAM110A;FAM110A	5'UTR;5'UTR	0.286	6.42e-07	0.363	0.010571	0.236	3.63e-05	62.947	0.001463
cg02703361	5	16670826	MYO10	Body	0.466	0.00029	0.532	0.022534	0.438	0.022671	3.771	0.151004
cg02703707	2	42921577	MTA3;MTA3;MTA3	Body;Body;Body	0.355	0.000149	0.453	0.136741	0.33	0.000451
cg02706161	22	20896946	MED15;MED15;MED15;MED15;MED15;MED15	Body;Body;Body;Body;Body;Body	1.769	1.97e-05	1.801	0.003729	1.757	0.001761
cg02708544	5	17376892			0.089	5.02e-07	0.03	0.000181	0.14	0.000468
cg02720932	20	18777351			0.503	3.04e-06	0.435	0.004758	0.535	0.00024
cg02721826	9	85518918			2.148	6.03e-05	1.848	0.106389	2.275	0.000243
cg02726615	10	128120011	C10orf90	Body	0.545	8.17e-05	0.546	0.027595	0.548	0.001225
cg02726715	3	141682743	TFDP2;TFDP2;TFDP2;TFDP2;TFDP2;TFDP2	Body;Body;Body;Body;Body;Body	0.317	4.23e-05	0.335	0.006819	0.291	0.002196
cg02737307	1	152190020	HRNR	Body	2.867	0.000152	1.938	0.352145	4.191	0.000166
cg02739850	15	86380880			0.331	3.32e-05	0.501	0.068752	0.219	0.000245	0.283	0.121882
cg02739915	7	65583242	CRCP;CRCP;CRCP;CRCP;CRCP	Body;Body;Body;Body;Body	0.25	3.82e-05	0.331	0.03777	0.193	0.000293	1.307	0.822899
cg02741234	16	58678816			0.483	1.35e-05	0.511	0.031923	0.447	8.24e-05
cg02744793	10	35378717	CUL2	5'UTR	0.357	2.12e-06	0.365	0.003731	0.361	0.000175	0.946	0.945817
cg02745822	8	134203435	WISP1;WISP1	1stExon;1stExon	0.288	8.6e-05	0.386	0.075785	0.248	0.000335	0.541	0.428564
cg02752441	22	21928636	UBE2L3;UBE2L3;UBE2L3;UBE2L3;UBE2L3	Body;Body;Body;Body;Body	0.236	1.12e-05	0.219	0.018708	0.259	0.000628
cg02756915	2	242824714			0.556	0.000454	0.541	0.153515	0.55	0.001394	0.881	0.922379
cg02760314	4	83292963	HNRNPD;HNRNPD;HNRNPD;HNRNPD	Body;Body;Body;Body	2.206	2.9e-05	2.088	0.01876	2.162	0.000897	0.262	0.013917
cg02761778	16	69643871	NFAT5;NFAT5;NFAT5;NFAT5;NFAT5	5'UTR;Body;Body;5'UTR;Body	0.31	8.55e-05	0.204	0.018376	0.363	0.002151	0.154	0.202454
cg02767663	1	183167718	LAMC2;LAMC2	Body;Body	0.432	0.000236	0.342	0.005667	0.497	0.016577
cg02767788	1	3102750	PRDM16;PRDM16	Body;Body	0.339	5.58e-05	0.368	0.082711	0.339	0.000346	142.544	0.003234
cg02770187	22	29073496	TTC28	Body	0.274	1.18e-06	0.254	0.027125	0.268	9.32e-06
cg02775353	7	101814109	CUX1;CUX1;CUX1	Body;Body;Body	0.382	2.46e-05	0.397	0.021461	0.215	9.02e-05	3.356	0.23782
cg02775882	14	103210570			0.158	4.25e-07	0.148	0.0043	0.161	2.26e-05
cg02776514	11	121028926	TECTA	Body	0.383	6.44e-05	0.117	4.45e-05	0.563	0.041462	1.803	0.184845
cg02779667	19	55678336	C19orf51	TSS1500	1.755	0.000356	2.447	0.01824	1.696	0.003562	1.792	0.193017
cg02780400	10	43187469			0.224	2.98e-06	0.024	6.39e-05	0.326	0.002825	0.04	0.02096
cg02781602	22	47158346	TBC1D22A;TBC1D22A;TBC1D22A;TBC1D22A	TSS1500;TSS200;TSS200;TSS200	0.58	0.000279	0.64	0.233353	0.557	0.000515
cg02784848	19	50316878	FUZ	TSS1500	1.953	4.06e-05	2.149	0.005874	1.853	0.001887	0.439	0.237383
cg02791076	11	46701342	ARHGAP1;ARHGAP1	ExonBnd;Body	0.54	0.000451	0.562	0.071074	0.521	0.002228
cg02804707	11	14925839			0.334	0.000106	0.247	0.002866	0.392	0.008518
cg02804959	18	71404412			0.347	2.71e-06	0.306	0.037849	0.364	4.15e-05
cg02808379	2	3502739	ADI1	Body	0.56	0.000281	0.631	0.076028	0.492	0.000769	1.859	0.136099
cg02815014	2	208791596	PLEKHM3	Body	0.516	9.15e-05	0.726	0.526764	0.489	9.26e-05	1.847	0.413997
cg02816194	1	41231595	NFYC;NFYC;NFYC;NFYC;NFYC;NFYC;NFYC	Body;Body;Body;Body;Body;Body;Body	0.4	1.82e-05	0.443	0.025385	0.373	0.000189
cg02817058	19	3709028	TJP3	5'UTR	0.474	0.000178	0.561	0.156269	0.453	0.00066
cg02817842	7	55575954	VOPP1;VOPP1;VOPP1;VOPP1	Body;Body;Body;Body	0.293	0.000162	0.405	0.045719	0.176	0.000695
cg02820072	19	33210552	TDRD12	TSS200	0.519	0.000311	0.758	0.628146	0.479	0.000428	4.196	0.03121
cg02821832	5	34498614			0.478	0.000192	0.861	0.628973	0.224	9.16e-06
cg02822341	4	968396	DGKQ	TSS1500	0.478	0.000122	0.481	0.017652	0.474	0.002498
cg02826687	8	82360695	PMP2	TSS1500	0.318	0.000334	0.661	0.395412	0.161	7.83e-05
cg02827371	10	32735380	CCDC7;CCDC7;CCDC7	5'UTR;5'UTR;1stExon	340.249	0.000114	1375.62	0.003958	135.701	0.009296	0.992	0.98696
cg02830265	1	78440671	FUBP1	Body	0.166	8.36e-06	0.266	0.149342	0.139	8.91e-06
cg02836965	8	14166508	SGCZ	Body	0.43	3.63e-06	0.392	0.010392	0.44	9.64e-05	1.041	0.935906
cg02839811	19	51607208	CTU1	Body	0.459	2.93e-05	0.418	0.00541	0.466	0.001001	1.766	0.220694
cg02854490	7	144108266			0.147	1.56e-05	0.157	0.010608	0.138	0.000386	1.398	0.689562
cg02855071	3	154957647	LINC01487	TSS1500	0.312	0.000107	0.267	0.01169	0.339	0.003041
cg02863072	12	25852502			1.968	9.26e-05	2.653	0.002665	1.683	0.013266
cg02864943	2	73608751			0.495	0.000326	0.634	0.324196	0.465	0.000466
cg02868535	2	227739593	RHBDD1;RHBDD1	Body;Body	0.493	1.83e-05	0.284	1.83e-05	0.671	0.054717
cg02872663	4	54101979	SCFD2	Body	0.225	9.63e-07	0.299	0.009478	0.19	5.36e-05
cg02873997	6	129513952	LAMA2;LAMA2	Body;Body	0.423	4.77e-05	0.63	0.274436	0.372	3.68e-05	1.252	0.598649
cg02874900	5	168134220	LOC101927969;SLIT3;SLIT3	Body;Body;Body	0.552	0.000366	0.591	0.107462	0.534	0.001315
cg02876211	7	5253087	WIPI2;WIPI2;WIPI2;WIPI2;WIPI2	TSS1500;Body;Body;Body;Body	0.514	0.000453	0.442	0.012629	0.572	0.018985	1.324	0.474029
cg02877657	2	55493212	MTIF2;MTIF2	5'UTR;5'UTR	0.307	0.000273	0.332	0.053908	0.279	0.001821	5.459	0.140321
cg02879927	2	143687669	KYNU;KYNU;KYNU	Body;Body;Body	0.098	1.27e-06	0.288	0.074767	0.02	1.43e-06
cg02893348	14	68745571	RAD51L1;RAD51L1;RAD51L1	Body;Body;Body	0.244	2.13e-05	0.351	0.042462	0.184	0.000103	1.528	0.412177
cg02896757	8	38508024			0.497	0.00024	0.57	0.091774	0.466	0.001028	0.538	0.244509
cg02897675	6	30177705	TRIM26	5'UTR	0.551	7.34e-05	0.604	0.058385	0.518	0.000395	1.946	0.173453
cg02898051	16	3415256			1.911	5.57e-05	2.107	0.048889	1.889	0.000472	1.263	0.660279
cg02901408	1	185014370	RNF2	TSS200	1.883	0.000275	1.418	0.226258	2.406	0.000147	1.655	0.402393
cg02902442	1	165894087			0.585	6.65e-05	0.975	0.941763	0.535	1.75e-05
cg02908816	8	134480969	ST3GAL1;ST3GAL1	Body;Body	0.514	0.000211	0.38	0.013877	0.556	0.004164
cg02911248	2	62678372			0.447	2.85e-06	0.274	0.000749	0.514	0.000645
cg02912163	20	60423039	CDH4;CDH4;CDH4	Body;Body;Body	0.478	0.000236	0.335	0.003816	0.558	0.015993
cg02916181	2	75873822	MRPL19	TSS200	1.803	0.000242	1.715	0.060457	1.873	0.001344	1.2	0.717724
cg02923952	10	43817981			0.518	0.000301	0.559	0.055294	0.494	0.001998
cg02925799	17	7487430	MPDU1;MPDU1	Body;Body	4.241	0.000408	13.803	0.001823	2.773	0.027171	3.732	0.230607
cg02927537	3	171222523			0.185	3.19e-06	0.52	0.322056	0.112	5.38e-07
cg02928555	8	143142660			0.312	6.19e-05	0.094	1.66e-06	0.683	0.306706
cg02932840	10	28591940			1.886	0.000219	1.964	0.041513	1.925	0.001456	1.839	0.209306
cg02939659	14	102054070			0.387	0.000101	0.346	0.017579	0.409	0.002172	0.86	0.836382
cg02943305	7	31685368	CCDC129	Body	0.29	0.00041	0.195	0.047415	0.327	0.0036	1.478	0.671361
cg02944076	1	201778100	NAV1;NAV1	Body;Body	0.128	1.12e-06	0.242	0.048647	0.101	4.71e-06	1.713	0.269965
cg02950364	2	46558252	EPAS1	Body	0.163	4.52e-07	0.193	0.011601	0.134	5.44e-06
cg02950740	12	498876	KDM5A;CCDC77;CCDC77;KDM5A	TSS1500;5'UTR;5'UTR;TSS1500	1.663	5.68e-05	1.856	0.005521	1.764	0.017027	3.275	0.025769
cg02956148	17	36762611	SRCIN1	TSS1500	1.896	0.000195	3.468	0.000665	1.65	0.010342	0.123	0.014192
cg02964359	11	45219125	PRDM11	Body	0.12	3.95e-07	0.106	0.000984	0.124	6.45e-05	0.635	0.48826
cg02968405	5	168690633	SLIT3;MIR585	Body;Body	0.405	2e-05	0.686	0.222188	0.194	1.01e-06
cg02969418	8	120780847	TAF2	Body	0.382	0.000137	0.023	4.42e-05	0.513	0.015171
cg02970255	2	241763808			0.104	5.88e-05	0.063	0.008217	0.125	0.001935
cg02970925	1	151338813	SELENBP1;SELENBP1;SELENBP1	Body;Body;Body	0.377	2.28e-06	0.253	0.000223	0.45	0.001129
cg02971604	1	235616994	B3GALNT2	Body	0.343	0.00021	0.471	0.133195	0.292	0.000437
cg02972793	2	3322136	TSSC1	Body	0.252	2.17e-07	0.448	0.063805	0.179	1.61e-07	2.893	0.146923
cg02973735	17	80362014	C17orf101;C17orf101	Body;Body	0.374	0.000453	0.531	0.164966	0.27	0.000331	0.764	0.571814
cg02978959	19	57791520	ZNF460	TSS1500	0.333	0.000132	0.414	0.096867	0.312	0.000778	1.968	0.439971
cg02995877	8	141348583	TRAPPC9;TRAPPC9	Body;Body	0.383	5.98e-06	0.268	0.000285	0.462	0.002915	1.077	0.863785
cg02996796	17	6540502	KIAA0753	5'UTR	0.395	0.000354	0.123	0.000129	0.601	0.110679	1.995	0.352247
cg02999208	15	42183840	SPTBN5	Body	0.266	3.01e-05	0.429	0.187674	0.217	2.37e-05
cg03000711	6	18571548	MIR548A1	TSS1500	0.298	0.000333	0.256	0.01307	0.297	0.006134	0.325	0.162373
cg03000869	10	72059799	LRRC20;LRRC20;LRRC20	3'UTR;3'UTR;3'UTR	0.443	0.00012	0.597	0.245761	0.396	9.23e-05	0.763	0.680101
cg03001333	1	2005560	PRKCZ;PRKCZ	Body;5'UTR	0.3	6.34e-06	0.433	0.021232	0.176	3.49e-05	12.945	0.03433
cg03006172	8	1463125	DLGAP2	5'UTR	0.385	7.61e-05	0.349	0.001444	0.422	0.020205	3.819	0.127371
cg03019505	22	26898513	TFIP11;TFIP11	Body;Body	0.225	0.000186	0.444	0.297846	0.19	0.000183	4.163	0.291193
cg03020822	4	56915374			0.308	0.000286	0.409	0.145453	0.267	0.000556	5.474	0.04206
cg03021004	10	63214488	TMEM26;TMEM26-AS1	TSS1500;Body	1.894	5.54e-05	1.128	0.576695	3.439	2.58e-07
cg03021735	3	139934963	CLSTN2	Body	0.41	7.14e-05	0.411	0.020676	0.38	0.000797
cg03022094	6	11242059	NEDD9	Body	0.434	0.000125	0.499	0.044839	0.399	0.001126	0.029	0.010132
cg03023448	12	31659502	DENND5B;DENND5B	Body;5'UTR	0.537	0.000362	0.48	0.013302	0.56	0.007435
cg03025986	2	3292757	TSSC1	Body	0.613	0.000388	0.519	0.015572	0.575	0.011236	5.005	0.094217
cg03026698	11	117166834	BACE1;BACE1;BACE1;BACE1;BACE1;BACE1	TSS1500;TSS1500;Body;Body;Body;Body	1.747	0.000317	2.38	0.013791	1.613	0.005811
cg03029420	12	53734432	SP7	5'UTR	0.533	6.53e-05	0.414	0.011027	0.562	0.001375
cg03029893	10	75521906	SEC24C;SEC24C	Body;Body	0.404	5.75e-05	0.504	0.060173	0.34	0.000301	1.737	0.43535
cg03031322	3	121286354	ARGFX	TSS1500	0.302	7.46e-05	0.634	0.403439	0.209	2.46e-05
cg03032532	17	40337760	HCRT	TSS1500	0.24	4.77e-05	0.206	0.005787	0.247	0.001512	0.166	0.022808
cg03032659	19	49423230	NUCB1-AS1;NUCB1	TSS1500;Body	0.281	1.15e-05	0.308	0.024592	0.27	0.000146
cg03034552	22	20756053	ZNF74;ZNF74;ZNF74;ZNF74;ZNF74	Body;Body;Body;Body;Body	0.358	2.32e-05	0.355	0.012235	0.355	0.000544
cg03036167	19	21933472	LOC641367;ZNF100	TSS200;Body	0.374	1.89e-05	0.392	0.002474	0.342	0.003235	0.496	0.539731
cg03038520	16	21309710	CRYM	5'UTR	0.312	3.02e-05	0.61	0.473917	0.264	1.01e-05	4.844	0.07068
cg03039519	14	93699218			0.199	8.38e-05	0.194	0.016933	0.203	0.001524	0.873	0.794586
cg03040489	11	69463323	CCND1	Body	0.449	5.59e-06	0.243	0.000208	0.511	0.000889	0.247	0.013639
cg03043656	11	68384385			0.406	0.00023	0.389	0.044053	0.375	0.001106
cg03044197	1	39287135			0.368	6.72e-05	0.276	0.000767	0.44	0.012257
cg03047689	11	19895774	NAV2;NAV2;NAV2;NAV2	Body;Body;Body;Body	1.876	6.16e-05	1.701	0.058457	1.966	0.000399
cg03052080	2	121342766			0.152	4.65e-07	0.162	0.005601	0.122	1.34e-05	0.493	0.3682
cg03053688	1	28447740			0.444	8.06e-05	0.434	0.026829	0.451	0.001698	2.087	0.333706
cg03055995	3	38091789	DLEC1;DLEC1	Body;Body	45.488	3.38e-05	21.038	0.060433	71.709	0.000148
cg03057002	8	67227774			0.129	2.19e-06	0.21	0.019386	0.062	1.97e-05
cg03057072	10	32186554	ARHGAP12	Body	0.322	0.000145	0.518	0.151227	0.206	0.000103	2.352	0.398953
cg03057182	1	46252470			0.176	0.000117	0.153	0.001279	0.216	0.022753
cg03058862	1	40725250	ZMPSTE24	Body	0.358	7.75e-05	0.215	0.01195	0.402	0.001328
cg03059962	11	6384300			0.573	0.00033	0.359	0.002808	0.652	0.01406
cg03080965	16	1821577	NME3;NME3	1stExon;5'UTR	2.04	0.000114	1.961	0.302242	2.243	0.000198	1.376	0.728515
cg03097582	16	28332368	SBK1	3'UTR	0.375	0.000103	0.33	0.037619	0.373	0.000692	1.059	0.938199
cg03104309	19	51052080	LRRC4B	Body	0.386	1.76e-05	0.231	0.001825	0.449	0.001467	1.307	0.698604
cg03109209	20	45313215	TP53RK;SLC13A3	3'UTR;TSS200	2.047	1.47e-06	2.592	0.024657	1.984	2.23e-05
cg03121820	3	124530139	ITGB5	Body	0.536	8.58e-06	0.55	0.012894	0.528	0.000262
cg03123822	22	24199866	SLC2A11;SLC2A11;SLC2A11	Body;TSS200;Body	1.817	8.97e-05	1.443	0.19566	1.936	0.000264	1.189	0.724058
cg03126236	14	22184884			2.051	0.000372	5.057	0.003713	1.921	0.002408
cg03139576	1	23949847			0.412	0.000393	0.488	0.040873	0.3	0.002332
cg03146377	19	6230665	MLLT1	Body	0.447	1.3e-05	0.622	0.086781	0.299	1.01e-05	4.856	0.130071
cg03146412	12	132658927			0.374	1.7e-05	0.496	0.039826	0.265	3.97e-05	11.006	0.010178
cg03149593	3	136988095			0.288	3.72e-05	0.503	0.141967	0.18	2.82e-05	0.909	0.920256
cg03152471	7	33172994	BBS9;BBS9;BBS9;BBS9	5'UTR;5'UTR;5'UTR;5'UTR	0.387	3.86e-06	0.393	0.014396	0.384	8.56e-05	8.746	0.038957
cg03159877	12	118199247	KSR2	Body	0.293	4.94e-05	0.141	0.000374	0.411	0.01441	0.96	0.949695
cg03163116	3	97952438			2.244	0.00026	4.277	0.003454	1.879	0.014935
cg03163734	2	65659863	SPRED2	TSS1500	0.475	7.6e-05	0.476	0.048821	0.485	0.000784	0.474	0.454966
cg03170056	2	193060326	TMEFF2	TSS1500	0.562	2.45e-05	0.733	0.200366	0.505	3.79e-05	1.775	0.287009
cg03187411	7	110482491	IMMP2L	Body	0.607	0.000229	0.395	0.003868	0.646	0.006175	0.796	0.628382
cg03190513	6	11382675	NEDD9	TSS200	1.896	0.000321	2.526	0.002364	1.704	0.028342	0.521	0.276187
cg03196131	3	194095888			0.494	1.22e-05	0.434	0.034271	0.493	0.000103
cg03200747	6	80580285			0.312	0.000203	0.33	0.162143	0.318	0.000735
cg03202738	4	156129735	NPY2R	TSS200	2.079	0.000234	1.819	0.083113	2.35	0.00082	0.907	0.860713
cg03203176	15	38309924			0.567	5.41e-05	0.36	0.000366	0.658	0.012171
cg03207593	13	112695111			0.495	6.12e-05	0.806	0.640631	0.47	7.09e-05	1.542	0.386916
cg03214713	9	129289516			0.399	1.32e-05	0.185	0.032631	0.406	0.000121
cg03216491	21	33673552	MRAP;MRAP	Body;Body	0.147	2.37e-05	0.217	0.027245	0.094	0.000118	1.734	0.38786
cg03216729	16	603845	SOLH	3'UTR	0.559	0.000139	0.533	0.013064	0.579	0.004041	3.569	0.201502
cg03230491	19	14019238	CC2D1A	Body	0.304	3.95e-06	0.245	0.043362	0.325	4.62e-05
cg03231430	7	72866575	BAZ1B	Body	0.173	7e-06	0.09	0.000896	0.188	0.000409
cg03234661	14	70265290	SLC10A1	TSS1500	0.543	3.59e-05	0.798	0.340262	0.398	3.42e-06	4.198	0.05789
cg03235603	16	84267538	KCNG4	Body	0.295	0.000125	0.211	0.004649	0.351	0.007519	0.972	0.949333
cg03237477	19	19553479	GATAD2A	5'UTR	0.381	0.000307	0.736	0.498471	0.264	6.97e-05
cg03237619	10	49632783	MAPK8;MAPK8;MAPK8;MAPK8;MAPK8	Body;Body;Body;Body;Body	2.189	1.82e-05	1.55	0.174836	2.635	1.4e-05
cg03238709	19	40359249	FCGBP	Body	0.217	2.44e-07	0.353	0.01449	0.138	1.34e-05
cg03239265	19	35458011			0.177	6.57e-05	0.251	0.090984	0.149	0.000188	2.751	0.06608
cg03241046	2	166881390	SCN1A;SCN1A;SCN1A	Body;Body;Body	0.061	8.79e-07	0.031	0.001228	0.075	0.000121	0.713	0.793671
cg03243768	11	9115107	FLJ46111	TSS1500	0.413	6.84e-06	0.139	0.001046	0.473	0.000727	0.083	0.001511
cg03245889	16	15127172	PDXDC1	Body	0.541	7.86e-05	0.566	0.015289	0.525	0.00313	0.979	0.967843
cg03246748	9	91490939			0.172	4.59e-07	0.189	0.007256	0.146	1.01e-05
cg03250393	19	41735107	AXL;AXL	Body;Body	0.533	0.000214	0.613	0.096735	0.455	0.000652	6.31	0.140988
cg03256053	6	13947347	RNF182;RNF182;RNF182;RNF182	5'UTR;5'UTR;5'UTR;5'UTR	0.336	0.00038	0.397	0.103335	0.313	0.001217
cg03256575	16	70299274	AARS	Body	0.091	7.97e-07	0.121	0.026379	0.087	1.27e-05
cg03256616	5	68658355	AK6;AK6	Body;Body	0.074	8.16e-06	0.054	0.002063	0.094	0.001059
cg03258574	7	128806703	TSPAN33	Body	0.381	0.000246	0.56	0.107847	0.188	0.001853	5.255	0.039479
cg03260392	3	42638611	SEC22C	5'UTR	0.403	0.00025	0.443	0.025166	0.376	0.004555
cg03264960	2	187350743	ZC3H15	TSS200	1.75	0.000169	1.391	0.174547	2.042	0.00029	218.216	0.002235
cg03265385	9	115920032	SLC31A2	Body	0.279	1.02e-07	0.17	9.09e-05	0.344	0.000273
cg03269926	14	24037062	AP1G2;AP1G2;AP1G2;LOC102724814	TSS1500;TSS200;TSS200;Body	2.054	0.000464	1.57	0.151451	2.542	0.000699
cg03275224	1	100643930	LRRC39;LRRC39;LRRC39;LRRC39	TSS200;TSS200;TSS200;TSS200	0.388	0.000378	0.329	0.010648	0.482	0.049004
cg03276396	2	97493486	CNNM3;CNNM3;CNNM3;CNNM3	ExonBnd;ExonBnd;Body;Body	0.464	3.1e-05	0.479	0.101885	0.45	0.000129
cg03284281	2	132222723			0.287	0.000126	0.382	0.127712	0.258	0.00035
cg03295096	2	173292268	ITGA6;ITGA6	TSS200;TSS200	2.058	0.00046	2.623	0.010154	1.86	0.012943	1.563	0.502859
cg03299782	2	3471071	TTC15	Body	0.646	0.000461	0.603	0.002415	0.706	0.165648	2.253	0.214808
cg03304441	15	40138616	GPR176;GPR176	Body;Body	0.341	4e-05	0.447	0.039824	0.275	0.000156
cg03310592	6	151953383			0.203	7.2e-06	0.046	0.000214	0.294	0.002269
cg03315476	1	40915606	ZNF643	TSS200	0.399	0.00017	0.45	0.078061	0.379	0.000786	1.52	0.547478
cg03316295	4	46149041			0.518	0.000393	0.598	0.157938	0.491	0.00102
cg03321827	12	122673411	LRRC43;LRRC43	Body;Body	0.375	3.17e-05	0.608	0.195896	0.273	2.29e-05
cg03329500	22	44205978	EFCAB6;EFCAB6	5'UTR;5'UTR	0.202	4.15e-05	0.097	0.0057	0.227	0.000915	0.833	0.730289
cg03336272	1	54923876			0.361	4.23e-07	0.53	0.031939	0.194	6.25e-07
cg03340349	17	79105709	AATK;AATK;AATK	5'UTR;1stExon;Body	0.415	1.31e-05	0.061	1.84e-06	0.573	0.014859
cg03344770	22	25637386			0.456	2.28e-06	0.616	0.106457	0.4	5.22e-06
cg03345093	13	100634198	ZIC2	TSS200	0.447	6.28e-05	0.42	0.018034	0.465	0.001689	2.89	0.067006
cg03349251	6	10832472	MAK	TSS1500	0.091	2.67e-06	0.084	0.000484	0.103	0.001254	11.473	0.055167
cg03355185	15	74287429	STOML1;PML;PML;PML;PML;PML;PML;PML;PML;PML	TSS1500;Body;Body;Body;Body;Body;Body;Body;Body;Body	2.187	0.000276	2.002	0.045995	2.505	0.001094
cg03355286	12	20962423	SLCO1B3	TSS1500	0.283	1.3e-05	0.067	0.000442	0.379	0.00338	5.299	0.189331
cg03359428	18	502981			0.55	0.000239	0.484	0.054289	0.561	0.001621	0.568	0.553003
cg03379673	16	68382967	PRMT7;PRMT7;PRMT7	Body;Body;Body	0.417	0.000153	0.274	0.007538	0.466	0.003851
cg03383553	7	5349072	TNRC18	Body	0.352	6.16e-07	0.432	0.02306	0.311	6.56e-06	3.226	0.234428
cg03385171	8	22264294	SLC39A14;SLC39A14;SLC39A14;SLC39A14	Body;Body;Body;Body	0.392	9.25e-05	0.274	0.005602	0.46	0.00648
cg03387353	8	61429246	RAB2A	TSS1500	0.072	8.74e-06	0.397	0.327649	0.019	1.04e-06	3.852	0.029567
cg03388769	5	60622671			0.169	0.000146	0.173	0.019468	0.161	0.001936
cg03390300	6	20629968	CDKAL1	Body	0.274	3.11e-05	0.132	0.000733	0.364	0.005419	2.645	0.075484
cg03391464	16	7374542	A2BP1;A2BP1;A2BP1	Body;Body;Body	0.572	0.00046	0.429	0.038473	0.607	0.004312	0.332	0.040814
cg03392598	5	32291089	MTMR12;MTMR12;MTMR12	Body;Body;Body	0.234	2.77e-06	0.041	9.24e-05	0.32	0.002039
cg03394011	19	48227951	EHD2	Body	0.515	9.81e-05	0.798	0.493085	0.428	3.11e-05
cg03398004	16	67282824	FHOD1;SLC9A5	TSS1500;TSS200	1.803	0.000188	3.155	3.96e-05	1.365	0.104298	1.354	0.570384
cg03400808	1	100803169			0.306	3.66e-06	0.491	0.046008	0.177	6.18e-05	4.909	0.015169
cg03402938	1	95730670			0.491	0.000271	0.52	0.017484	0.461	0.006385
cg03403032	18	6920686			0.343	4.58e-05	0.397	0.035869	0.297	0.000387	6.932	0.006815
cg03405026	3	37082380	MLH1;MLH1;MLH1;MLH1	Body;Body;Body;Body	0.279	0.000389	0.443	0.20303	0.233	0.000635	1.127	0.869188
cg03410236	18	37228313	LINC00669	Body	0.531	0.000111	0.437	0.05776	0.548	0.000753
cg03427636	11	116981249			0.368	3.99e-06	0.495	0.038192	0.267	1.43e-05	2.527	0.428524
cg03432746	12	32637859	FGD4	TSS1500	0.212	0.000217	0.103	0.00051	0.339	0.039773
cg03449389	6	41889537	BYSL;MED20	1stExon;TSS1500	2.106	0.00017	2.873	0.002745	1.758	0.021049	0.918	0.887955
cg03449456	1	3191219	PRDM16;PRDM16	Body;Body	0.574	0.000106	0.595	0.03862	0.566	0.001384	0.674	0.447803
cg03449543	16	3149264			0.54	0.000309	0.65	0.150572	0.478	0.000597	1.849	0.480989
cg03462053	12	52887263	KRT6A	TSS200	2.164	1.49e-05	1.669	0.176529	2.439	2.75e-05	0.381	0.091951
cg03462581	3	50140385	RBM5	Body	0.466	0.000447	0.533	0.035009	0.399	0.005101	71.897	0.017678
cg03464200	7	149518917	SSPO	Body	0.352	1.84e-05	0.581	0.129302	0.251	1.93e-05	1.495	0.353778
cg03464989	16	70712838	MTSS1L	Body	0.399	0.000388	0.428	0.028732	0.369	0.004565
cg03465083	5	109141897	MAN2A1	Body	0.432	8.57e-05	0.402	0.028941	0.45	0.0014
cg03467424	10	32635820	EPC1;EPC1;LOC102031319;EPC1;EPC1;EPC1;EPC1	Body;Body;TSS1500;1stExon;1stExon;5'UTR;Body	0.37	0.000172	0.333	0.038214	0.366	0.00226
cg03470837	9	101251353	GABBR2	Body	0.376	0.000107	0.459	0.076487	0.332	0.00035
cg03477080	3	46448920	CCRL2;CCRL2;CCRL2	5'UTR;1stExon;TSS200	0.5	0.000116	0.538	0.071697	0.488	0.000724	0.873	0.806141
cg03479527	8	145637966	SLC39A4;SLC39A4	Body;Body	0.384	6.05e-05	0.449	0.112166	0.376	0.000288	4.652	0.185558
cg03483204	5	138277674			0.429	2.42e-06	0.585	0.101393	0.373	6.62e-06
cg03486986	13	112986285			0.499	0.000164	0.546	0.215581	0.491	0.000421	0.86	0.809423
cg03493260	21	30389043	RWDD2B	Body	0.51	1.92e-05	0.671	0.083644	0.361	9.64e-05	0.426	0.168709
cg03496777	12	15904057	EPS8	5'UTR	0.437	0.000412	0.888	0.748789	0.256	9.38e-06	5.075	0.0178
cg03498081	16	80061357			4.393	0.000142	2.984	0.095514	5.338	0.000471	0.49	0.244877
cg03500164	17	58160046			0.199	9.14e-05	0.055	0.00143	0.277	0.006464	1.466	0.570194
cg03504482	15	51339194			1.644	0.00022	1.337	0.301219	1.755	0.000252
cg03504731	1	231410081	GNPAT	Body	0.533	4.3e-05	0.476	0.005774	0.568	0.001928
cg03507930	2	160183703	BAZ2B;BAZ2B	Body;Body	0.492	0.000387	0.885	0.763909	0.408	6.79e-05
cg03508615	22	50039708	C22orf34;C22orf34;C22orf34	5'UTR;Body;Body	0.311	9.19e-05	0.761	0.668377	0.237	3.08e-05
cg03509018	22	17669495	CECR1;CECR1;CECR1;CECR1;CECR1;CECR1	Body;Body;Body;Body;Body;Body	0.307	4.03e-07	0.355	0.001893	0.273	0.00025
cg03511266	8	142157814	DENND3	Body	0.415	0.000175	0.194	0.005313	0.482	0.005172	1.783	0.222049
cg03515380	2	242660724	ING5	Body	0.505	0.000216	0.447	0.03294	0.518	0.002466	1.472	0.522849
cg03517317	11	102926647	DCUN1D5	3'UTR	0.546	0.000347	0.54	0.074471	0.538	0.001648
cg03520597	11	2372120			0.248	5.43e-05	0.162	0.004054	0.288	0.002554	1.301	0.707767
cg03520879	1	1062793			0.461	0.000315	0.545	0.198615	0.424	0.000514	1.761	0.393748
cg03530740	19	1619278	TCF3;TCF3	Body;Body	0.444	6.96e-05	0.394	0.002604	0.473	0.005115	0.945	0.917003
cg03532815	19	18771327	KLHL26	Body	0.319	9.11e-05	0.369	0.041814	0.293	0.000871	1.592	0.523701
cg03536657	15	69099834	C15orf28;ANP32A	TSS1500;Body	0.518	0.000167	0.639	0.150451	0.476	0.00036	2.404	0.218636
cg03539474	2	172751088	SLC25A12	TSS1500	1.948	0.000208	1.532	0.185037	2.183	0.000356	0.903	0.841101
cg03540606	14	60982016			0.067	0.000207	0.58	0.747739	0.045	6.01e-05	0.49	0.154423
cg03541934	11	1905537	LSP1;LSP1;LSP1;LSP1	Body;Body;Body;Body	0.455	3.58e-06	0.838	0.551268	0.349	2e-07	1.346	0.427804
cg03545515	16	77756423	NUDT7;NUDT7;NUDT7	5'UTR;Body;1stExon	0.546	7.73e-05	0.598	0.064437	0.53	0.000448	1.341	0.714883
cg03549823	22	44370352	SAMM50	Body	0.417	4.74e-06	0.263	0.000887	0.493	0.001347
cg03553613	16	87879502	SLC7A5	Body	0.424	5.65e-05	0.675	0.177189	0.247	1.47e-05	2.987	0.316537
cg03555579	9	37118448			0.464	0.000238	0.701	0.177547	0.156	1.38e-05	0.399	0.139545
cg03560363	6	33378130	PHF1;PHF1;PHF1	TSS1500;TSS1500;TSS1500	4.717	0.000167	2.462	0.166251	7.048	0.00019	0.3	0.006314
cg03560685	18	74729551	MBP;MBP;MBP;MBP;MBP;MBP	TSS1500;TSS1500;Body;Body;TSS1500;TSS1500	0.55	0.000246	0.29	0.000282	0.688	0.047007	0.319	0.078997
cg03564940	9	32526407	DDX58	TSS200	0.575	0.000407	0.772	0.323907	0.44	0.000143
cg03565437	5	14488482	TRIO	Body	0.485	1.91e-05	0.404	0.002512	0.508	0.001203	3.744	0.044684
cg03567262	12	108657870			0.357	6.33e-05	0.516	0.073226	0.206	0.00012	6.898	0.010981
cg03569162	4	189923499			0.487	0.000145	0.221	5.47e-05	0.662	0.072334
cg03582040	21	48018981	S100B	3'UTR	1.714	0.000438	1.705	0.033247	1.711	0.005993
cg03588650	16	810365	MSLN;MSLN;MSLN	TSS1500;TSS1500;TSS1500	0.515	0.000214	0.413	0.004652	0.572	0.00995
cg03595161	7	1127767	GPER;C7orf50;GPER;GPER;C7orf50;C7orf50;GPER	5'UTR;Body;1stExon;5'UTR;Body;Body;5'UTR	0.416	0.000289	0.731	0.514635	0.346	0.000155	2.808	0.345775
cg03596076	11	62607277	WDR74;WDR74	5'UTR;TSS200	2.001	1.45e-05	2.18	0.021298	1.979	0.000204
cg03601828	1	120174361	ZNF697	5'UTR	0.504	1.46e-05	0.322	0.021164	0.528	0.000272	1.882	0.259986
cg03611456	1	46986482			0.516	0.000135	0.315	0.016402	0.548	0.00155
cg03611711	6	5158105	LOC100129461;LYRM4;LYRM4;LYRM4;LYRM4	Body;Body;Body;Body;Body	1.826	0.000189	1.787	0.102353	1.821	0.00102
cg03614954	1	24439418	MYOM3	TSS1500	0.323	5.82e-05	0.05	6.29e-06	0.538	0.054497	0.655	0.540332
cg03619486	6	34055861	GRM4;GRM4;GRM4;GRM4;GRM4;GRM4	Body;Body;Body;Body;Body;5'UTR	0.357	0.000246	0.319	0.034863	0.351	0.00199
cg03620392	5	34929166	DNAJC21;DNAJC21	TSS1500;TSS1500	0.577	0.000376	0.508	0.003692	0.651	0.036918
cg03621841	16	49673985	ZNF423	Body	0.397	8.53e-06	0.302	0.009815	0.399	0.000137	0.682	0.370793
cg03624908	6	71311251			0.388	3.36e-05	0.447	0.042019	0.344	0.000214	2.488	0.118621
cg03625662	10	132891319	TCERG1L	3'UTR	0.534	0.000424	0.53	0.007426	0.554	0.024206	1.175	0.819419
cg03629926	19	8438839	ANGPTL4;ANGPTL4	3'UTR;3'UTR	0.418	4.51e-05	0.441	0.035867	0.396	0.000356	0.163	0.009238
cg03639396	13	114114198	DCUN1D2	Body	0.5	0.000237	0.499	0.047372	0.492	0.001719	1.215	0.718937
cg03640051	4	42657689	ATP8A1;ATP8A1	Body;Body	0.489	5.9e-06	0.208	8.51e-05	0.568	0.001299	1.224	0.684997
cg03648022	18	8639795			0.322	4.75e-05	0.804	0.723409	0.25	1.25e-05
cg03652810	4	189026682	TRIML2	TSS1500	0.369	0.000123	0.28	0.008508	0.388	0.002993	0.749	0.525836
cg03665229	16	58567278	CNOT1	Body	0.314	0.000236	0.731	0.523644	0.145	7.75e-06	298.469	0.008068
cg03665360	12	54052859			0.355	0.000225	0.241	0.0015	0.467	0.040437	1.298	0.665059
cg03667447	21	32862874	TIAM1	5'UTR	0.432	2.9e-05	0.491	0.051882	0.41	0.00022
cg03681644	19	3611840	C19orf29;C19orf29	3'UTR;3'UTR	2.097	0.000392	2.484	0.059778	2.03	0.002279	0.629	0.599685
cg03686090	12	49172375	ADCY6	Body	0.328	2.07e-05	0.437	0.032609	0.218	5.31e-05
cg03687070	2	16210108			0.261	8.71e-05	0.122	0.000341	0.355	0.012101	0.564	0.361371
cg03693330	21	46991316			0.397	9.68e-05	0.512	0.097092	0.344	0.000209
cg03694573	9	97655149	C9orf3;C9orf3;C9orf3	Body;Body;Body	0.586	0.000433	0.482	0.021884	0.637	0.010228
cg03696658	19	38784983			0.472	8.52e-05	0.744	0.335799	0.334	1.25e-05
cg03708092	6	160886239			0.537	0.000267	0.639	0.412216	0.472	0.000127	15.849	0.100928
cg03713570	16	30789484			0.539	0.000213	0.6	0.07344	0.509	0.001505	0.458	0.180712
cg03716592	19	55606078	PPP1R12C	Body	0.346	0.000104	0.437	0.039587	0.247	0.000515	0.869	0.80081
cg03721808	2	4154664			0.369	8.59e-06	0.208	0.00014	0.456	0.004561	5.235	0.144846
cg03725444	2	53486933			0.423	4.6e-05	0.666	0.457751	0.349	0.000205	0.551	0.401754
cg03730027	5	180041908	FLT4;FLT4	Body;Body	0.548	0.000242	0.442	0.016887	0.571	0.003397	1.541	0.438105
cg03730389	18	55315731	ATP8B1	Body	0.407	0.000238	0.354	0.019803	0.378	0.002024	0.593	0.52048
cg03731464	12	2801158	CACNA1C;CACNA1C;CACNA1C;CACNA1C;CACNA1C;CACNA1C;CACNA1C;CACNA1C;CACNA1C;CACNA1C;CACNA1C;CACNA1C;CACNA1C;CACNA1C;CACNA1C;CACNA1C;CACNA1C;CACNA1C;CACNA1C;CACNA1C;CACNA1C;CACNA1C;CACNA1C	3'UTR;3'UTR;3'UTR;3'UTR;3'UTR;3'UTR;3'UTR;3'UTR;3'UTR;3'UTR;3'UTR;3'UTR;3'UTR;3'UTR;3'UTR;3'UTR;3'UTR;3'UTR;3'UTR;3'UTR;3'UTR;3'UTR;3'UTR	2.119	0.00011	1.894	0.082253	3.002	0.000423	1.55	0.450584
cg03734225	20	62664352	NCRNA00176;NCRNA00176;PRPF6	TSS1500;TSS1500;3'UTR	0.566	1.53e-05	0.667	0.043539	0.455	3.36e-05	0.942	0.875642
cg03734323	10	48413956	GDF2	Body	0.301	1.63e-05	0.51	0.214262	0.24	1.06e-05	0.034	0.011847
cg03741506	11	63764804	OTUB1;OTUB1	Body;Body	0.409	0.000169	0.58	0.178065	0.339	0.00025	1.238	0.775846
cg03746749	3	185471179	IGF2BP2;IGF2BP2;IGF2BP2;IGF2BP2;IGF2BP2;IGF2BP2;IGF2BP2	Body;Body;Body;Body;Body;Body;5'UTR	1.78	0.000443	2.433	0.030684	1.68	0.00444
cg03748158	16	85670174	KIAA0182;KIAA0182	5'UTR;Body	0.483	0.000165	0.502	0.02633	0.458	0.001684	5.847	0.029058
cg03749884	17	53386153	HLF	Body	0.503	0.000174	0.542	0.069756	0.5	0.001296
cg03757522	12	31814160	METTL20;METTL20;METTL20	5'UTR;5'UTR;5'UTR	0.082	1.42e-07	0.049	0.002774	0.091	1.25e-05
cg03758484	2	173421431	PDK1;PDK1;PDK1;PDK1	Body;Body;Body;Body	1.627	0.000133	3.377	0.00059	1.439	0.008208
cg03764818	12	132827318	GALNT9	Body	0.21	0.000242	0.11	0.034944	0.233	0.001729	0.348	0.075949
cg03766523	5	51294215			1.78	0.000259	2.009	0.004998	1.635	0.018758
cg03768727	12	121659614	P2RX4	Body	0.439	0.000228	0.333	0.01005	0.481	0.005897	3.454	0.099782
cg03769055	6	30124804	TRIM10;TRIM10	Body;Body	0.385	2.3e-05	0.458	0.04654	0.356	0.000153	1.269	0.733501
cg03772219	7	146594597	CNTNAP2	Body	0.355	4.13e-05	0.434	0.067241	0.314	0.000145
cg03778373	5	37378360	WDR70	TSS1500	0.137	1.15e-06	0.04	8.38e-05	0.208	0.000909	0.572	0.549172
cg03784679	5	108083990	FER	5'UTR	1.805	0.000206	1.846	0.021385	1.738	0.005017	0.395	0.274198
cg03786911	15	90263781	WDR93;WDR93	Body;Body	0.077	5.75e-06	0.062	0.006855	0.081	0.000166
cg03790422	17	39552818	KRT31	Body	0.571	0.000137	0.694	0.181704	0.538	0.000307	0.324	0.021424
cg03791325	19	1275438	C19orf24	TSS200	0.493	0.00019	0.684	0.266212	0.436	0.00025	1.196	0.790234
cg03794213	16	22220727	EEF2K	5'UTR	0.574	0.000395	0.386	0.001611	0.663	0.029609	1.204	0.738981
cg03796735	6	32632643	HLA-DQB1	Body	0.353	0.000148	0.693	0.450298	0.269	4.2e-05	0.079	0.439954
cg03801043	10	134890052			0.306	0.000161	0.255	0.00357	0.325	0.008821	1.393	0.54941
cg03806646	11	76176384	C11orf30;C11orf30;C11orf30;C11orf30	Body;Body;Body;Body	0.385	1.13e-05	0.552	0.118153	0.314	2.06e-05
cg03807888	3	8580619	LMCD1	Body	0.128	0.000118	0.131	0.042075	0.123	0.000921	1.624	0.565911
cg03808840	3	122201002	KPNA1;KPNA1	Body;Body	0.094	2.31e-07	0.141	0.017904	0.065	6.58e-07
cg03814231	17	75387656	SEPT9;SEPT9;SEPT9;SEPT9;SEPT9;SEPT9	Body;5'UTR;Body;Body;5'UTR;Body	0.291	0.000139	0.443	0.14817	0.194	6.37e-05
cg03818256	12	15070213	ERP27;ERP27	Body;Body	0.532	3.37e-05	0.616	0.033301	0.455	0.00017
cg03823468	17	40557347	PTRF	Body	0.466	0.000255	0.619	0.201702	0.419	0.000361	0.776	0.640633
cg03831912	16	89289287	ZNF778	Body	0.526	0.000132	0.454	0.005446	0.585	0.012493	0.676	0.539172
cg03833238	16	88575460	ZFPM1	Body	0.303	0.000334	0.685	0.471672	0.146	2.4e-05	0.97	0.964116
cg03838806	4	6477277			1.738	0.000214	1.62	0.207047	1.754	0.000512	5.316	0.015907
cg03840912	5	35494577			0.379	0.000334	0.403	0.10997	0.369	0.00132	2.114	0.412114
cg03844499	7	30174576	MTURN;MTURN	5'UTR;1stExon	1.931	0.000269	1.843	0.062419	2.101	0.00112
cg03847896	1	112154295			0.129	6.49e-06	0.14	0.033414	0.136	0.0001
cg03865808	17	42764195	CCDC43;CCDC43	Body;Body	0.289	0.000109	0.241	0.002317	0.369	0.01778	3.016	0.022763
cg03870432	3	139393257	NMNAT3	5'UTR	0.563	0.00035	0.714	0.309998	0.517	0.000356	3.711	0.059125
cg03878435	6	33111074			0.513	0.000181	0.456	0.028365	0.533	0.002201
cg03880509	6	31548599	LTB;LTB	Body;3'UTR	2.151	0.000204	3.188	0.000313	1.663	0.065777	0.238	0.052083
cg03880785	7	129983413	CPA5;CPA5;CPA5	TSS1500;TSS1500;TSS1500	0.501	3.43e-05	0.386	0.00241	0.556	0.003323
cg03882246	9	123493731			0.492	6.38e-05	0.539	0.057549	0.47	0.000417
cg03883784	19	7680105	KIAA1543;KIAA1543	Body;Body	0.397	2.79e-05	0.42	0.020955	0.366	0.00037	0.879	0.82014
cg03886043	8	29673999	LOC101929470	Body	0.057	6.36e-05	0.04	0.009102	0.08	0.004708
cg03887426	6	116937689	RSPH4A;RSPH4A;RSPH4A;RSPH4A	5'UTR;5'UTR;1stExon;1stExon	1.889	0.000458	3.245	0.002305	1.557	0.041803	0.483	0.254488
cg03888365	8	123792680	ZHX2	TSS1500	0.502	0.000365	0.985	0.957637	0.293	5.27e-06	4.692	0.010689
cg03889007	11	18425904	LDHA;LDHA;LDHA;LDHA;LDHA;LDHA	Body;Body;Body;Body;Body;Body	0.154	2.18e-05	0.07	0.000697	0.207	0.003127
cg03889470	2	171996462	TLK1;TLK1	5'UTR;Body	0.435	0.000348	0.627	0.299545	0.379	0.00029
cg03889810	7	97884367			0.108	2.36e-06	0.012	3.79e-05	0.157	0.00095	2.7	0.168672
cg03893261	3	72714444			0.364	0.000207	0.259	0.004559	0.42	0.008386
cg03898239	5	72395434			0.302	2.78e-06	0.286	0.014869	0.309	6.02e-05
cg03907174	19	50030461	RCN3	TSS1500	0.521	8.03e-06	0.502	0.022924	0.526	0.000137	1.206	0.645234
cg03908214	8	6386080	ANGPT2;ANGPT2;ANGPT2;MCPH1	Body;Body;Body;Body	2.203	2.46e-05	1.649	0.151314	2.562	2.31e-05
cg03913259	11	68029431	C11orf24	Body	0.548	0.000122	0.364	0.001423	0.641	0.017334	1.107	0.808148
cg03915174	7	98551080	TRRAP	Body	1.848	0.000286	2.509	0.006804	1.647	0.016421	0.499	0.326482
cg03916783	11	95977018	MAML2	Body	0.334	8.52e-05	0.4	0.037107	0.267	0.00028
cg03920887	1	205616632			0.358	2.8e-05	0.334	0.003305	0.366	0.002523	0.052	0.001584
cg03926968	3	142440284			0.406	0.000143	0.234	0.004398	0.435	0.003821
cg03932305	13	41058790			0.378	9.26e-06	0.337	0.015437	0.385	0.000237	2.707	0.08532
cg03939485	6	33266076	RGL2;RGL2	Body;Body	2.466	0.000179	2.257	0.079653	2.567	0.000826	0.274	0.055116
cg03944422	13	40689506			0.543	5.08e-05	0.659	0.070845	0.459	0.000116
cg03950923	1	15914861			0.319	0.000109	0.317	0.029862	0.313	0.001319	12.377	0.071376
cg03952780	17	17805945	TOM1L2;TOM1L2;TOM1L2;TOM1L2;TOM1L2;TOM1L2	Body;Body;Body;Body;Body;Body	0.474	6.4e-05	0.365	0.002524	0.544	0.007143
cg03965568	4	57106731	KIAA1211	5'UTR	0.272	4.3e-06	0.106	0.000735	0.324	0.000543
cg03966486	21	40191051	ETS2	Body	0.342	4.8e-06	0.256	0.000242	0.411	0.002942	1.042	0.938898
cg03967407	12	131499323	ADGRD1	Body	1.93	5.54e-05	2.014	0.004999	1.872	0.004741
cg03967418	16	53371201			0.356	4.12e-05	0.401	0.052473	0.328	0.000269
cg03969326	1	170500942	GORAB;GORAB;GORAB	TSS1500;TSS1500;TSS1500	2.204	0.000137	3.301	0.000319	1.613	0.102741	1.435	0.476168
cg03969860	6	5115547	LOC100129461;LYRM4;LYRM4;LYRM4;LYRM4	Body;3'UTR;Body;Body;Body	0.366	2.08e-05	0.467	0.021513	0.273	0.000278
cg03971879	5	34727550	RAI14;RAI14;RAI14;RAI14;RAI14;RAI14	Body;Body;Body;Body;Body;Body	0.428	0.000151	0.586	0.137054	0.346	0.000473
cg03976842	7	72395495	POM121;POM121	5'UTR;5'UTR	3.529	8.26e-06	5.74	0.000841	3.174	0.001017
cg03980268	15	26147082			0.548	0.000205	0.739	0.2877	0.474	0.000145	1.864	0.239375
cg03983270	16	81731249	CMIP;CMIP	Body;Body	1.626	0.000269	2.039	0.015312	1.504	0.006596	0.148	0.021273
cg03990813	3	55682470	ERC2	3'UTR	0.586	0.000426	0.503	0.025163	0.614	0.00562
cg03991533	5	133988402	SEC24A	Body	0.076	8.84e-07	0.159	0.033882	0.046	2.35e-06	0.335	0.418253
cg03996933	17	80963131	B3GNTL1	Body	0.339	8.02e-07	0.384	0.003272	0.31	0.000105
cg03997418	3	63925831	ATXN7;ATXN7	Body;Body	0.515	7.6e-06	0.537	0.013261	0.39	6.66e-05	1.701	0.291453
cg03999444	7	2963703	CARD11	Body	0.57	0.000457	0.736	0.21192	0.437	0.000134
cg04000386	15	31242386	MTMR10	Body	1.889	7.95e-05	1.489	0.107435	2.19	0.00014
cg04009086	4	153482285			0.623	0.000374	0.558	0.06235	0.619	0.001409
cg04009144	19	2393342	TMPRSS9	Body	1.784	0.000283	2.153	0.008947	1.631	0.009508
cg04012618	16	21548169			1.906	0.000344	3.202	0.049304	1.827	0.001574
cg04013750	22	30643018	LIF;LIF	TSS200;TSS200	0.337	2.08e-07	0.683	0.309468	0.221	1.49e-08
cg04020590	13	113978800	GRTP1	3'UTR	0.483	0.000394	0.424	0.009334	0.546	0.030206	2.858	0.055423
cg04039177	8	8474738			0.297	0.00015	0.262	0.054554	0.288	0.000983	0.166	0.190593
cg04043892	12	120653430	PXN;PXN;PXN	Body;Body;Body	0.213	3.64e-05	0.238	0.020159	0.204	0.000694	1.815	0.261365
cg04043957	11	1860215	TNNI2;TNNI2;TNNI2	TSS1500;TSS200;TSS1500	0.237	5.17e-06	0.102	4.87e-05	0.343	0.005425	1.11	0.901862
cg04044836	2	37179041	STRN	Body	0.428	6.79e-05	0.43	0.009041	0.461	0.008476	1.151	0.743707
cg04045881	1	43663195	CFAP57;CFAP57;CFAP57	Body;Body;Body	0.392	4.54e-05	0.548	0.165888	0.335	6.85e-05
cg04051681	17	78721488	RPTOR;RPTOR	Body;Body	0.468	3.19e-05	0.655	0.138391	0.349	1.44e-05
cg04057093	17	45000103	GOSR2;GOSR2;GOSR2	TSS1500;TSS1500;TSS1500	0.582	9.24e-05	0.415	0.003292	0.631	0.005785
cg04070200	2	208281957			1.779	8.64e-05	1.692	0.015049	1.827	0.002923
cg04070599	10	13656608	PRPF18	Body	0.556	4.55e-05	0.587	0.076771	0.545	0.00023
cg04076264	6	150437118			0.246	1.14e-05	0.387	0.088728	0.187	2.05e-05	27.243	0.039558
cg04076613	12	49396120	PRKAG1;PRKAG1	3'UTR;3'UTR	0.475	0.000187	0.532	0.07742	0.458	0.001032	1.795	0.217752
cg04080005	17	1057444	ABR;ABR	Body;5'UTR	0.41	0.000134	0.332	0.019758	0.447	0.002658	1.272	0.673478
cg04080180	7	5461599	TNRC18	5'UTR	0.542	0.000292	0.724	0.229142	0.422	0.000141
cg04084436	19	17633589	FAM129C;FAM129C	TSS1500;TSS1500	0.369	1.94e-05	0.379	0.011036	0.371	0.000705
cg04085699	11	64026024	PLCB3	Body	0.388	1.61e-05	0.767	0.543653	0.308	2.85e-06	2.837	0.082663
cg04091898	2	60808464			0.326	0.00015	0.565	0.165871	0.158	5.94e-05	0.792	0.858344
cg04093644	7	105603022	CDHR3;CDHR3	TSS1500;TSS1500	0.562	0.000318	0.478	0.020761	0.613	0.007685
cg04094829	7	101885409	CUX1;CUX1;CUX1	Body;Body;Body	0.487	0.000102	0.626	0.06409	0.296	0.000239	0.608	0.456763
cg04099705	16	1397981	BAIAP3	Body	0.5	0.000464	0.432	0.010653	0.553	0.014604	1.377	0.40685
cg04100564	12	112189172	ACAD10;ACAD10	Body;Body	0.223	0.000314	0.288	0.092615	0.183	0.000978
cg04107634	2	135123507	MGAT5	Body	1.746	0.000133	1.347	0.188857	2.083	0.000112
cg04109663	1	184594687	C1orf21	3'UTR	0.27	1.04e-06	0.41	0.026255	0.13	1.18e-06
cg04109704	7	76017316			0.382	5.06e-06	0.464	0.026606	0.338	5.61e-05	0.065	0.001069
cg04112200	8	62559967	ASPH;ASPH;ASPH;ASPH;ASPH;ASPH;ASPH;ASPH;ASPH	Body;Body;Body;Body;Body;Body;Body;Body;Body	0.324	6.87e-05	0.326	0.00646	0.325	0.003367
cg04114368	1	167906565	BRP44;DCAF6;BRP44;BRP44;DCAF6	TSS1500;Body;TSS1500;TSS1500;Body	2.091	0.000438	3.197	0.00751	1.831	0.012136	0.336	0.074544
cg04123044	12	53689256	PFDN5;PFDN5;PFDN5;PFDN5	5'UTR;5'UTR;1stExon;1stExon	0.531	3.1e-05	0.433	0.011795	0.557	0.000725
cg04125800	22	23491290	RAB36	Body	0.233	3.7e-06	0.324	0.05616	0.199	1.37e-05	1.152	0.792094
cg04140754	12	124196328	ATP6V0A2	TSS1500	1.936	0.00023	1.966	0.028213	1.957	0.00283	1.034	0.985982
cg04147657	18	47007789	C18orf32;C18orf32;RPL17-C18orf32;RPL17-C18orf32	3'UTR;3'UTR;3'UTR;3'UTR	0.387	0.000159	0.363	0.011343	0.406	0.005134
cg04148726	2	55310710			0.466	0.000158	0.503	0.145292	0.457	0.00044
cg04149405	11	57332013	UBE2L6;UBE2L6	Body;5'UTR	0.228	3.25e-05	0.272	0.014793	0.167	0.000461	11.82	0.007275
cg04153135	12	6881118	LAG3	TSS1500	0.492	4.99e-05	0.426	0.013106	0.532	0.001777	1.543	0.333005
cg04155095	5	158167308	EBF1;EBF1;EBF1	Body;Body;Body	0.27	4.56e-05	0.328	0.014819	0.189	0.000729
cg04156293	7	100488942	ACHE;ACHE	Body;Body	0.561	0.000291	0.615	0.12489	0.547	0.001082	0.744	0.638881
cg04169102	22	38306266	MICALL1	Body	0.142	0.000195	0.092	0.006081	0.181	0.006627	0.727	0.620535
cg04175550	7	116585952			2.758	1.07e-06	2.743	0.015923	2.83	2.15e-05
cg04188453	11	82632912	DDIAS	Body	0.455	9.52e-05	0.523	0.03429	0.403	0.001128
cg04194457	20	52493238	SUMO1P1	TSS1500	0.407	0.000207	0.293	0.002938	0.483	0.014742	8.086	0.016226
cg04195161	17	36613704	ARHGAP23;ARHGAP23	1stExon;5'UTR	0.499	0.000108	0.53	0.016987	0.455	0.00231	2.639	0.105928
cg04197935	17	42631005			0.125	7.26e-06	0.101	0.003502	0.149	0.001073	4.056	0.183131
cg04207741	12	57482553	NAB2	TSS200	4.761	5.32e-05	3.894	0.029483	5.436	0.000598	3.502	0.339489
cg04211671	18	24641987	CHST9;CHST9	Body;Body	0.382	0.000375	0.235	0.000892	0.53	0.051892
cg04212253	9	37120566	ZCCHC7;ZCCHC7;ZCCHC7;ZCCHC7;ZCCHC7;ZCCHC7;ZCCHC7	TSS200;TSS200;1stExon;1stExon;5'UTR;5'UTR;Body	1.881	8.34e-05	1.854	0.010922	1.887	0.002964
cg04214801	3	14468430	SLC6A6;SLC6A6;SLC6A6;SLC6A6	5'UTR;5'UTR;Body;Body	0.45	4.09e-05	0.449	0.005171	0.448	0.008501
cg04216480	3	60587837	FHIT;FHIT	5'UTR;5'UTR	0.559	0.000184	0.812	0.488883	0.494	9.88e-05	0.754	0.73069
cg04226314	12	125445693	DHX37	Body	0.523	0.000279	0.786	0.476328	0.435	0.000112	2.968	0.144622
cg04228628	8	9413457	TNKS	1stExon	1.882	0.000368	2.488	0.001167	1.61	0.04317	1.144	0.811892
cg04239673	4	13823178	LINC01182	Body	0.52	0.000348	0.581	0.086762	0.486	0.001263
cg04240971	2	202031356			0.306	4.52e-05	0.348	0.021184	0.275	0.000663
cg04247135	19	59065500	CHMP2A;CHMP2A	Body;Body	0.543	0.000117	0.375	0.114838	0.555	0.000335	1.134	0.867169
cg04255897	14	24529876	LRRC16B	Body	0.512	6.82e-05	0.39	0.00434	0.565	0.00347
cg04260930	2	114461702			0.223	1.98e-06	0.33	0.03032	0.171	1.07e-05
cg04264272	15	99676703	TTC23;TTC23;TTC23;TTC23;TTC23;TTC23;TTC23	3'UTR;3'UTR;3'UTR;3'UTR;3'UTR;3'UTR;3'UTR	0.174	9.96e-06	0.074	0.003069	0.217	0.000624	0.111	0.24181
cg04264864	9	97555991	C9orf3;C9orf3;C9orf3	Body;Body;Body	0.558	6.92e-05	0.697	0.254242	0.524	0.000117
cg04270033	22	31364304	TUG1;MORC2	TSS1500;TSS200	0.462	6.86e-05	0.342	0.008257	0.51	0.002433	0.077	0.041458
cg04272105	1	21501716	EIF4G3;EIF4G3;EIF4G3	TSS1500;5'UTR;5'UTR	1.979	4.03e-05	2.844	0.003175	1.769	0.002802
cg04274223	19	17378237	C19orf62;C19orf62;C19orf62;C19orf62	5'UTR;1stExon;1stExon;5'UTR	2.407	0.000116	1.433	0.389332	3.033	5.12e-05	0.862	0.760291
cg04275040	17	78936628	RPTOR;RPTOR	Body;Body	0.323	7.14e-05	0.365	0.017619	0.275	0.001198	5.378	0.0511
cg04276245	8	94765902	TMEM67;TMEM67;TMEM67	TSS1500;TSS1500;TSS1500	0.271	2.23e-05	0.293	0.068615	0.266	0.000112
cg04279695	11	102188146	BIRC3;BIRC3	TSS200;TSS200	3.314	4.71e-06	2.64	0.031963	3.391	9.35e-05	0.443	0.248505
cg04281470	17	71292815	CDC42EP4	5'UTR	0.46	0.00032	0.358	0.001673	0.551	0.034162
cg04298424	20	62439117	ZBTB46-AS1	TSS1500	0.389	4.94e-05	0.409	0.015333	0.373	0.001149
cg04299142	1	35900423	KIAA0319L	3'UTR	0.39	2.53e-06	0.193	0.000497	0.464	0.000919
cg04299392	13	98006094	MBNL2;MBNL2;MBNL2	Body;Body;Body	0.55	5.37e-05	0.514	0.008874	0.581	0.002653
cg04302537	7	37072127	ELMO1;ELMO1;ELMO1	Body;Body;Body	0.358	4.08e-05	0.161	0.001039	0.449	0.003956
cg04305427	16	57794811	KIFC3;KIFC3;KIFC3	Body;Body;Body	0.511	0.000419	0.444	0.011641	0.552	0.011281	2.552	0.078003
cg04311209	11	65187857			0.581	0.000376	0.691	0.134152	0.521	0.00075
cg04311266	1	1086777			0.312	1.77e-05	0.439	0.042928	0.206	7.84e-05	1.842	0.436788
cg04311326	6	28963370	ZNF311	Body	0.306	4.87e-05	0.029	4.08e-05	0.425	0.008257	0.882	0.833079
cg04321002	3	20232517			0.598	0.000259	0.965	0.869313	0.412	1.71e-06
cg04321919	2	149866741	KIF5C	Body	0.463	0.000296	0.277	0.000205	0.587	0.057269	4.768	0.036169
cg04331738	9	135282799	TTF1;TTF1	TSS1500;TSS1500	0.594	0.000376	0.445	0.017941	0.644	0.006885
cg04353581	1	248099459	OR2L13;OR2L13	TSS1500;TSS1500	0.544	4.23e-05	0.456	0.004682	0.585	0.002797
cg04361678	22	32750744	RFPL3	TSS200	0.496	0.000131	0.665	0.264731	0.442	0.000161	81.073	0.009596
cg04364219	2	45234140	SIX2	Body	1.931	0.000266	1.192	0.6717	2.18	0.000136	2.352	0.330038
cg04368808	7	151082230	WDR86	Body	0.528	0.000246	0.706	0.363621	0.484	0.000193	0.135	0.013016
cg04372533	9	137018432	WDR5;WDR5	Body;Body	0.279	6.09e-05	0.41	0.132869	0.246	0.000183	0.346	0.159178
cg04373552	9	12916008			0.398	0.000222	0.132	0.000258	0.541	0.029418
cg04373966	19	52676950			0.458	0.000341	0.277	0.001056	0.593	0.050409	33.349	0.000631
cg04379122	10	130119293			0.26	0.000331	0.489	0.244267	0.155	0.000162
cg04383436	16	4659207	FAM100A	3'UTR	0.542	0.000247	0.633	0.15608	0.501	0.000469	0	0.079868
cg04385484	14	100587274	EVL	Body	0.407	5.51e-06	0.57	0.053008	0.272	6.63e-06
cg04385519	16	4167460	ADCY9	TSS1500	0.139	3.01e-07	0.07	0.000474	0.173	0.000138
cg04393792	2	10182125			0.173	1.2e-06	0.179	0.01199	0.157	2.03e-05	0.742	0.734205
cg04393855	1	151042871	GABPB2	TSS1500	1.933	0.000349	1.525	0.22557	2.101	0.000716	0.382	0.044274
cg04395498	7	2017437	MAD1L1;MAD1L1;MAD1L1	Body;Body;Body	0.416	1.11e-05	0.486	0.073742	0.39	4.27e-05	4.732	0.021008
cg04400147	3	52522246	NISCH	Body	0.398	3.37e-05	0.262	0.00375	0.46	0.002427	2.942	0.051462
cg04403584	11	133681576	LOC646522	TSS1500	0.426	6.26e-06	0.433	0.015432	0.418	0.000104
cg04409319	1	160774690	LY9	Body	0.239	5.37e-06	0.257	0.005982	0.224	0.00028	118.724	0.024521
cg04409354	10	5530793			0.422	0.000168	0.068	2.89e-06	0.594	0.044996
cg04411166	19	56196847	EPN1;EPN1;EPN1	Body;Body;Body	0.525	0.000268	0.795	0.430762	0.4	3.21e-05	0.332	0.113659
cg04420600	22	39657895			0.411	4.8e-05	0.622	0.140312	0.255	1.84e-05
cg04423294	3	188479059	LPP;LPP;LPP	Body;Body;Body	0.454	6.56e-05	0.265	0.000686	0.524	0.007312	1.167	0.73386
cg04423554	20	4797200	RASSF2;RASSF2	TSS1500;5'UTR	1.915	5.15e-05	1.508	0.173312	2.114	0.000113
cg04424945	11	62969571	SLC22A25	Body	0.233	0.000112	0.121	0.001173	0.327	0.014766
cg04427426	7	27088136			0.579	0.00019	0.611	0.03087	0.556	0.001929
cg04429367	13	113939322			0.377	0.000161	0.54	0.097582	0.254	0.000258
cg04430578	2	131050374			0.202	1.01e-05	0.231	0.096882	0.173	2.51e-05
cg04432620	9	71773438	TJP2	5'UTR	0.493	2.75e-05	0.383	0.006813	0.527	0.00097
cg04433354	6	31922367	RDBP	Body	0.176	8.92e-07	0.181	0.013218	0.174	1.61e-05	3.379	0.428073
cg04434244	6	166232960			0.469	1.96e-05	1.177	0.701584	0.39	1.65e-06	0.848	0.782603
cg04441999	3	115500771			0.558	0.00034	0.401	0.004802	0.637	0.018057	5.254	0.004653
cg04446983	6	20530262			0.198	0.000204	0.055	0.00356	0.271	0.007881
cg04447001	1	212967881	TATDN3;TATDN3;TATDN3;TATDN3;TATDN3	Body;Body;Body;Body;Body	0.394	1.34e-05	0.725	0.453107	0.321	2.58e-06
cg04456932	7	148984635	ZNF783	Body	0.549	8.73e-05	0.5	0.00629	0.585	0.005558	31.307	0.003093
cg04465190	7	97501533	ASNS;ASNS;ASNS;ASNS;ASNS;ASNS	TSS200;TSS200;5'UTR;5'UTR;5'UTR;5'UTR	0.415	9.51e-05	0.682	0.337336	0.333	8.98e-05
cg04466963	2	240612342			0.202	1.14e-05	0.251	0.090583	0.175	3.05e-05	2.485	0.25613
cg04467954	18	9912527	VAPA;VAPA	TSS1500;TSS1500	0.464	0.000283	0.603	0.105077	0.376	0.000795
cg04468507	1	91463749	ZNF644;ZNF644;ZNF644	5'UTR;5'UTR;5'UTR	0.525	4.75e-05	0.541	0.017599	0.519	0.001099
cg04469016	16	88976453	CBFA2T3;CBFA2T3	5'UTR;Body	0.41	5.54e-06	0.514	0.034812	0.353	4.1e-05	0.065	0.021793
cg04471589	16	88493773	ZNF469	TSS200	0.43	0.000394	0.336	0.014767	0.475	0.007684	1.189	0.766786
cg04473968	9	111283401			0.367	4.68e-06	0.465	0.037409	0.318	3.13e-05
cg04477005	16	89976526	TCF25	Body	0.41	3.97e-06	0.402	0.002203	0.421	0.000825	0.36	0.287462
cg04497927	16	84225080	ADAD2;ADAD2	1stExon;1stExon	0.342	0.000289	0.421	0.069982	0.291	0.000995	2.435	0.210301
cg04498557	5	115177406	ATG12;ATG12;ATG12;AP3S1;ATG12;ATG12;ATG12;ATG12	Body;Body;Body;TSS1500;1stExon;1stExon;5'UTR;5'UTR	1.816	0.000337	1.762	0.037961	1.818	0.003658
cg04503463	17	78112183	EIF4A3	Body	0.435	4e-05	0.387	0.002767	0.482	0.006162
cg04508057	9	84448670			0.444	0.000201	0.272	0.002764	0.514	0.010835
cg04508870	1	8298617			0.243	2.11e-07	0.142	0.000702	0.285	7.41e-05	0.096	0.001748
cg04509430	7	145558970			0.486	7.54e-05	0.673	0.159981	0.382	8.09e-05
cg04510155	17	73518035	TSEN54	Body	0.251	3.21e-05	0.236	0.010155	0.246	0.000657	853.387	0.001935
cg04511104	17	36764185			2.096	4.97e-05	0.498	0.190934	2.554	6.21e-06	0.904	0.829246
cg04511182	4	103269584			0.271	0.00012	0.352	0.092696	0.243	0.000418	1.455	0.543721
cg04513882	3	185271385	LIPH	TSS1500	0.529	0.000441	0.532	0.015304	0.525	0.012005	1.293	0.736504
cg04524120	19	37959949	ZNF570	TSS200	0.539	3.11e-05	0.703	0.252718	0.48	2.59e-05	1.328	0.628732
cg04529078	6	130787470			1.957	0.000107	1.794	0.08942	1.964	0.000671	19.594	0.01407
cg04534037	2	170482400	PPIG	Body	0.431	0.000369	0.594	0.209238	0.386	0.000746
cg04541670	5	174150286	MSX2	TSS1500	1.738	7.08e-05	1.405	0.295502	1.815	9.27e-05	0.276	0.056421
cg04542599	3	43139437	POMGNT2	5'UTR	0.447	5.66e-05	0.433	0.007575	0.461	0.002903
cg04546292	12	12764792	CREBL2	TSS200	1.894	0.000365	1.175	0.625176	2.359	7.7e-05	2.584	0.190558
cg04547433	16	19052983	TMC7;TMC7	Body;Body	0.447	4.7e-05	0.329	0.001601	0.534	0.00727	3.276	0.050123
cg04555287	20	61919802	ARFGAP1;ARFGAP1	3'UTR;3'UTR	0.439	0.000328	0.224	0.000189	0.612	0.081461	15.345	0.004806
cg04556393	1	167849931	ADCY10;ADCY10	Body;Body	0.272	8.02e-06	0.243	0.001068	0.291	0.002323	2.264	0.265993
cg04556854	4	123653523	BBS12;LOC729338	TSS1500;Body	2.156	0.000321	2.638	0.004499	2.019	0.015607	0.492	0.337498
cg04558647	10	129245294	DOCK1	Body	0.102	1.04e-06	0.094	0.009579	0.094	2.61e-05	0.203	0.183397
cg04559552	1	155017827	LOC100505666;DCST1;DCST1;LOC100505666	Body;Body;Body;Body	0.5	0.000176	0.563	0.045078	0.427	0.001285
cg04569190	14	103422560	CDC42BPB	Body	0.232	0.000256	0.075	0.000248	0.387	0.056185	1.792	0.364059
cg04571941	7	5463284	TNRC18	TSS200	0.273	4.03e-06	0.338	0.014286	0.205	3.61e-05	0.777	0.80379
cg04577177	16	28075183	GSG1L	TSS1500	0.415	0.000204	1.089	0.817252	0.183	2.2e-07	1.017	0.977112
cg04579171	6	33941219			0.27	6.05e-05	0.338	0.130207	0.227	0.000183
cg04579467	6	159528626			1.895	0.000111	2.111	0.00539	1.819	0.00529
cg04583529	19	19230594	TMEM161A	3'UTR	0.302	1.7e-05	0.295	0.007971	0.309	0.000782	7.701	0.034635
cg04586299	16	87638484	JPH3	Body	1.658	0.00039	1.891	0.099908	1.634	0.00168	0.455	0.193116
cg04586532	13	99374571	SLC15A1	Body	1.922	0.000134	1.32	0.280196	2.514	4.96e-05
cg04594445	16	89294045	ZNF778	Body	0.409	0.000317	0.671	0.386087	0.324	0.000171	1.039	0.940568
cg04594900	21	45349114	AGPAT3;AGPAT3	5'UTR;5'UTR	0.461	0.000436	0.218	0.005271	0.545	0.014347
cg04595720	16	87641474	JPH3	Body	0.385	0.000133	0.098	9.54e-06	0.554	0.035295	3.696	0.054004
cg04597991	2	15703096			0.245	0.000167	0.068	7.03e-05	0.4	0.041899
cg04603413	3	52056618			0.452	1.85e-05	0.187	0.000162	0.532	0.002247
cg04607238	11	117973494	TMPRSS4;TMPRSS4;TMPRSS4;TMPRSS4;TMPRSS4;TMPRSS4;TMPRSS4	Body;5'UTR;Body;Body;Body;Body;Body	0.424	0.000421	0.433	0.103596	0.4	0.001009
cg04608156	17	33461275	NLE1;NLE1	Body;Body	0.341	8.98e-07	0.287	0.009414	0.36	3.11e-05
cg04616014	12	113455639			0.409	6.96e-06	0.539	0.111013	0.359	1.14e-05
cg04621640	4	140325180			0.458	6.81e-05	0.371	0.092498	0.478	0.000346
cg04626915	13	61821307			0.533	3.7e-05	0.417	0.004455	0.572	0.00152	1.23	0.73065
cg04628585	14	38028983			0.478	2.24e-05	0.053	0.000503	0.512	0.000847
cg04645049	3	69133926	ARL6IP5	TSS200	2.293	3.16e-06	3.401	0.000432	2.001	0.001234	5.371	0.042248
cg04646987	5	14406732	TRIO	Body	0.362	1.69e-05	0.672	0.323096	0.274	1.97e-06	1.03	0.94018
cg04655953	7	41332392			2.193	1.52e-05	2.055	0.014086	2.287	0.00045
cg04660401	21	45969319	TSPEAR;TSPEAR	Body;Body	1.729	0.000334	1.298	0.344546	1.939	0.00027
cg04662268	2	4875989			0.424	8.52e-05	0.526	0.083651	0.376	0.000385
cg04664774	10	14578717	FAM107B;FAM107B;FAM107B;FAM107B;FAM107B;FAM107B;FAM107B;FAM107B;FAM107B;FAM107B	5'UTR;5'UTR;5'UTR;5'UTR;5'UTR;5'UTR;5'UTR;5'UTR;Body;5'UTR	1.89	0.000292	3.026	0.006903	1.697	0.007095
cg04664860	14	64119304			0.036	1.01e-06	0.009	8.26e-06	0.085	0.00572
cg04668677	16	2146389	PKD1;PKD1	Body;Body	0.328	4.32e-05	0.266	0.00155	0.384	0.007589	1.197	0.760605
cg04669894	7	72993765	TBL2	TSS1500	0.408	6.61e-05	0.445	0.107972	0.401	0.000282	7.896	0.015925
cg04673086	9	96902587			0.555	0.000171	0.477	0.017013	0.584	0.003167
cg04674495	4	11401957	HS3ST1	5'UTR	0.395	0.0002	0.641	0.301512	0.306	0.000128	6.256	0.032724
cg04680247	2	26007561	ASXL2	Body	0.216	2.08e-06	0.202	0.001914	0.22	0.000204
cg04686953	4	1107512	RNF212;RNF212;RNF212;RNF212	1stExon;5'UTR;1stExon;5'UTR	0.509	2.61e-05	0.398	0.03444	0.515	0.000173	0.463	0.200897
cg04690631	4	129208009	PGRMC2	Body	0.559	0.000135	0.491	0.011677	0.587	0.003903
cg04693379	19	12706654	ZNF490	Body	0.186	7.16e-05	0.346	0.147688	0.138	0.000108
cg04696274	20	43977531	SDC4	TSS1500	0.344	0.000305	0.275	0.053504	0.308	0.000778	1.192	0.883346
cg04700798	1	113390810	LINC01356	Body	0.181	2.59e-06	0.294	0.041338	0.099	2.82e-06
cg04701596	2	238707009	RBM44	TSS1500	0.324	0.000261	0.351	0.015335	0.294	0.007437	1.861	0.464203
cg04701618	12	131443231	GPR133	Body	0.572	0.000271	0.636	0.14064	0.484	0.000825	10.675	0.032802
cg04703318	11	95186117			0.394	0.000245	0.638	0.259814	0.275	9.22e-05	3.084	0.117879
cg04708585	18	67137145	DOK6	Body	0.348	3.98e-05	0.493	0.152051	0.299	7.12e-05	1.224	0.676782
cg04710680	5	43042288	LOC153684	Body	2.102	4.64e-05	1.618	0.094454	2.498	0.000122	0.411	0.116219
cg04714497	14	101335129	MIR493	TSS1500	0.467	1.16e-05	0.311	0.006397	0.498	0.000276	0.424	0.084601
cg04723886	5	1468204	LPCAT1	Body	0.246	6.58e-06	0.645	0.435702	0.132	6.5e-07	1.849	0.249383
cg04738355	2	72837980	EXOC6B	Body	0.269	3.13e-05	0.306	0.034786	0.25	0.000264	0.213	0.099694
cg04741861	19	3531604	FZR1;FZR1;FZR1	Body;Body;Body	0.309	4.42e-06	0.167	0.000115	0.426	0.008005	2.168	0.24035
cg04750265	11	3127554	OSBPL5;OSBPL5;OSBPL5	Body;Body;Body	0.161	1.55e-05	0.195	0.026136	0.146	0.000222	0.764	0.730906
cg04754212	10	127506329	UROS	5'UTR	0.249	2.73e-05	0.289	0.029871	0.23	0.000234
cg04767208	12	53816268	AMHR2;AMHR2;AMHR2	TSS1500;TSS1500;TSS1500	0.228	8.44e-06	0.425	0.113349	0.148	4.01e-06
cg04770417	2	99529523	KIAA1211L	5'UTR	0.487	0.000109	0.361	0.051292	0.516	0.00083
cg04771084	6	31973255	CYP21A2;CYP21A2	TSS200;TSS200	3.429	0.000406	6.959	0.105928	3.206	0.002515	0.294	0.655896
cg04774522	13	42714463	DGKH;DGKH;DGKH;DGKH;DGKH;DGKH;DGKH;DGKH	5'UTR;5'UTR;Body;Body;Body;5'UTR;Body;Body	0.388	1.19e-07	0.462	0.014845	0.348	1.64e-06
cg04779597	3	150345472	SELT	3'UTR	0.386	9.71e-05	0.718	0.517131	0.321	5.58e-05	2.746	0.086816
cg04786713	8	75288863			0.207	0.000231	0.482	0.326362	0.122	6.94e-05
cg04788926	18	76617198			0.546	0.000278	0.512	0.111394	0.559	0.001267	6.781	0.013079
cg04789318	6	653616	EXOC2	5'UTR	0.325	3.2e-05	0.297	0.034606	0.338	0.00033
cg04790032	19	1041241	ABCA7;ABCA7	5'UTR;ExonBnd	1.94	5.98e-05	2.899	0.010295	1.781	0.001451
cg04791718	17	77923314	TBC1D16	Body	3.025	0.00023	6.103	0.006113	2.282	0.023016	8.252	0.004017
cg04793673	12	52975920			0.534	7.71e-05	0.48	0.03868	0.539	0.000713
cg04795700	13	113652110	MCF2L;MCF2L	Body;Body	0.219	0.000309	0.114	0.007279	0.258	0.006944	0.609	0.324772
cg04797274	1	57432416	C8B;C8B;C8B	TSS1500;TSS1500;TSS1500	0.101	5.95e-07	0.074	0.030689	0.106	6.34e-06
cg04801097	1	23205368	EPHB2;EPHB2;EPHB2;EPHB2	Body;Body;Body;Body	0.557	0.000181	0.61	0.227465	0.553	0.000482
cg04801795	11	77429600	RSF1	Body	0.125	2.28e-06	0.137	0.039122	0.122	2.05e-05
cg04803424	17	78773202	RPTOR;RPTOR	Body;Body	0.563	0.000221	0.555	0.037152	0.558	0.002153	1.676	0.407851
cg04808022	18	29006481	DSG1-AS1	Body	0.295	9.66e-07	0.321	0.001647	0.27	0.000222
cg04813875	4	188314314			0.567	0.000459	1.709	0.208507	0.444	1.43e-05	0.234	0.054911
cg04817870	17	79963651	ASPSCR1	Body	0.325	9.39e-05	0.26	0.012257	0.34	0.001655	0.852	0.774612
cg04818199	1	41667651	SCMH1;SCMH1;SCMH1;SCMH1	5'UTR;5'UTR;5'UTR;5'UTR	0.378	1.81e-05	0.563	0.157104	0.31	2.14e-05
cg04818689	22	42035011	XRCC6;XRCC6;XRCC6;XRCC6	Body;Body;Body;Body	0.369	9.93e-05	0.22	0.005374	0.414	0.00308
cg04819539	12	58167550	FAM119B;FAM119B	Body;Body	0.429	0.000128	0.457	0.013798	0.414	0.004506	9.015	0.021318
cg04831900	1	94348103			0.11	8.62e-07	0.116	0.016519	0.113	1.77e-05	17.434	0.07824
cg04836987	5	95964334			0.434	4.25e-05	0.387	0.001014	0.499	0.012252	1.13	0.831328
cg04841024	2	24286421	FKBP1B;FKBP1B	3'UTR;3'UTR	0.478	1.23e-05	0.49	0.015036	0.471	0.000297	1.705	0.30596
cg04843946	6	90348009	LYRM2;LYRM2;LYRM2;LYRM2	Body;Body;Body;Body	0.371	0.000264	0.592	0.191651	0.243	0.000135	9.041	0.015983
cg04846017	16	844684	CHTF18	Body	0.476	5.17e-05	0.686	0.241823	0.378	2.39e-05
cg04846720	14	103295640	TRAF3;TRAF3;TRAF3	5'UTR;5'UTR;5'UTR	0.411	0.000234	0.233	0.001222	0.497	0.022011	4.781	0.025577
cg04848569	8	125989980	ZNF572	Body	0.278	6.63e-06	0.304	0.029429	0.252	4.84e-05
cg04850382	4	37992096	TBC1D1;TBC1D1	Body;Body	0.366	5.31e-06	0.462	0.031555	0.319	5.93e-05
cg04861468	1	150300029	PRPF3	Body	0.243	1.37e-06	0.284	0.005204	0.201	3.4e-05
cg04869583	12	32890849	DNM1L;DNM1L;DNM1L;DNM1L;DNM1L;DNM1L;DNM1L	Body;Body;Body;Body;Body;Body;Body	0.243	9.99e-07	0.257	0.003611	0.23	9e-05
cg04869694	17	71609591	SDK2	Body	0.525	3.83e-05	0.569	0.062922	0.507	0.000217
cg04870110	6	27596156			0.286	1.94e-06	0.153	0.00042	0.346	0.00099	6.157	0.051461
cg04874031	7	134464411	CALD1;CALD1;CALD1;CALD1;CALD1;CALD1	5'UTR;1stExon;1stExon;1stExon;5'UTR;5'UTR	0.448	0.000102	0.464	0.015075	0.422	0.002131	1.425	0.709334
cg04876223	3	182403247			0.22	2.87e-06	0.436	0.08786	0.106	4.95e-06	50.172	0.099444
cg04876392	1	247072855	AHCTF1	Body	0.248	2.56e-06	0.174	0.00078	0.317	0.001464
cg04877256	9	133284690	HMCN2	Body	0.489	0.000283	0.413	0.016279	0.507	0.004273
cg04878869	12	131917579			0.238	2.68e-06	0.27	0.122802	0.22	6.67e-06	0.795	0.693534
cg04879390	14	32545497	ARHGAP5-AS1;ARHGAP5;ARHGAP5	Body;TSS1500;TSS1500	2.075	0.000164	2.491	0.003506	1.862	0.015252
cg04879680	10	89605563			0.349	0.000356	0.196	0.00101	0.441	0.024688
cg04880138	11	1007119	AP2A2	Body	0.371	2.26e-05	0.344	0.027259	0.376	0.000326	5.164	0.069803
cg04883260	20	61718941			1.71	0.00025	1.63	0.2509	1.682	0.000763	1.194	0.856204
cg04884384	3	9030514	SRGAP3;SRGAP3	Body;Body	0.056	2.07e-06	0.013	0.000551	0.09	0.000612
cg04887144	17	2318158	LOC284009	Body	0.343	4.69e-05	0.444	0.077185	0.298	0.000174	1.388	0.562844
cg04892651	1	111006966			2.15	5.43e-05	2.195	0.010807	2.162	0.001867	1.972	0.430415
cg04893513	16	902736			0.542	0.000376	0.53	0.012053	0.506	0.006083	11.328	0.093372
cg04894553	19	58221622	ZNF154;ZNF154;ZNF154	TSS1500;TSS1500;TSS1500	1.859	0.000368	2.152	0.014961	1.73	0.009313
cg04899273	10	96443195	CYP2C18;CYP2C18	TSS200;TSS200	0.286	3.28e-06	0.311	0.030025	0.278	3.31e-05	0.424	0.280438
cg04912566	12	51566379	TFCP2;TFCP2	5'UTR;1stExon	2.706	0.000285	2.915	0.011913	2.554	0.008025	0.537	0.407966
cg04923484	13	21334612	N6AMT2	5'UTR	0.309	3.56e-05	0.595	0.241728	0.182	1.52e-05
cg04931387	12	132842781	GALNT9	Body	0.564	0.000172	0.513	0.005071	0.603	0.01056	5.752	0.005233
cg04936114	1	32208703	BAI2	Body	0.236	5.14e-07	0.202	0.000304	0.289	0.000982	0.937	0.888667
cg04938109	12	64384670	SRGAP1	Body	0.354	0.000195	0.19	0.0025	0.435	0.011491	2.598	0.088222
cg04939200	7	25992352			0.32	6.52e-05	0.644	0.30029	0.171	7.67e-06	0.736	0.655781
cg04942197	1	223900021	CAPN2;CAPN2	TSS200;Body	1.875	5.75e-06	1.253	0.396308	2.146	2.08e-06
cg04952999	2	26483214	HADHB;HADHB;HADHB	Body;Body;5'UTR	0.497	0.000168	0.395	0.020256	0.516	0.001854
cg04954237	11	75961366			0.458	0.000409	0.539	0.053909	0.379	0.002514
cg04956445	2	170648400			0.273	2.67e-06	0.173	0.002108	0.323	0.000254
cg04957014	7	91788706	CYP51A1-AS1;CYP51A1-AS1;LRRD1	Body;Body;Body	1.989	0.0002	1.238	0.574603	2.355	5.99e-05
cg04959802	2	74035153	C2orf78	Body	0.395	3.3e-06	0.659	0.206166	0.289	4.71e-07
cg04960492	7	7111213			0.301	7.25e-07	0.225	0.003216	0.303	3.31e-05	1.119	0.82197
cg04960652	5	172571539	BNIP1;BNIP1;BNIP1;BNIP1;BNIP1;BNIP1;BNIP1;BNIP1	1stExon;5'UTR;5'UTR;5'UTR;1stExon;1stExon;5'UTR;1stExon	1.936	0.000117	1.567	0.299443	2.006	0.000203	0.742	0.645821
cg04962963	2	42397409	LOC102723824;EML4;EML4	TSS200;Body;Body	0.563	0.000459	0.578	0.088331	0.559	0.002143
cg04963651	14	69861109	ERH	Body	0.203	0.000285	0.157	0.011539	0.243	0.006846	0.785	0.619934
cg04968532	11	68963993			0.385	0.000378	0.453	0.043309	0.268	0.001916	3.108	0.218816
cg04969912	19	48852104	TMEM143;TMEM143;TMEM143;TMEM143;TMEM143	Body;Body;Body;Body;Body	0.477	1.87e-05	0.52	0.016532	0.431	0.000265
cg04971161	14	55794598	FBXO34;FBXO34	5'UTR;5'UTR	0.132	2.16e-06	0.156	0.020114	0.108	1.21e-05	6.616	0.035156
cg04973669	6	33272928	TAPBP;TAPBP;TAPBP	Body;Body;Body	0.46	0.000263	0.334	0.019745	0.507	0.003981	0.732	0.628282
cg04983013	17	20913542	USP22	Body	0.411	5.24e-05	0.151	2.05e-06	0.547	0.032917
cg04984825	12	45460140	RACGAP1P	TSS1500	0.307	1.31e-06	0.732	0.518967	0.218	8.61e-08
cg04985016	2	230758152	TRIP12;TRIP12;TRIP12	5'UTR;5'UTR;5'UTR	0.231	7.15e-06	0.489	0.238603	0.163	3.3e-06
cg04985110	19	19778416	ZNF101;ZNF101	TSS1500;TSS1500	0.382	2.44e-05	0.581	0.201327	0.315	2.81e-05
cg04993625	18	45083734			0.279	4.08e-06	0.246	0.019147	0.287	9.94e-05
cg04996668	22	24093433	ZNF70	TSS200	0.444	0.000232	0.699	0.285564	0.302	0.000156	0.471	0.197617
cg05009100	10	44321630			0.449	0.000113	0.464	0.045831	0.454	0.001185	1.697	0.474111
cg05010513	4	157076183			0.33	0.000245	0.772	0.626568	0.212	2.41e-05
cg05016940	14	53242413	GNPNAT1	3'UTR	0.073	1.69e-06	0.083	0.029536	0.071	1.34e-05
cg05017656	1	249200442	PGBD2;PGBD2;PGBD2;PGBD2	1stExon;1stExon;5'UTR;5'UTR	0.476	1.23e-05	0.823	0.518793	0.381	1.04e-06
cg05018821	19	49061676	SULT2B1	Body	2.095	0.000145	2.355	0.01789	2.018	0.002512	0.552	0.327077
cg05023214	8	141559683	EIF2C2;EIF2C2	Body;Body	0.488	5.59e-05	0.188	0.000165	0.64	0.034302	4.588	0.07028
cg05026859	5	157404880			0.13	1.73e-05	0.113	0.008281	0.137	0.000468
cg05027069	19	38616426	SIPA1L3	Body	0.375	2.6e-06	0.462	0.022535	0.326	2.77e-05
cg05028929	16	1138797	C1QTNF8	3'UTR	0.358	3.8e-05	0.331	0.4913	0.355	6.62e-05	0.033	0.197337
cg05029165	16	9088179			0.265	8.16e-05	0.321	0.077995	0.255	0.000317
cg05033128	16	34369354			0.498	1.66e-06	0.111	0.00053	0.544	9.01e-05
cg05033701	2	127904972			0.499	2.14e-06	0.254	3.46e-05	0.583	0.001725	0.647	0.342255
cg05040511	11	38813917			0.342	6.01e-07	0.28	0.005798	0.369	3.99e-05
cg05042110	8	79470805	PKIA;PKIA	5'UTR;5'UTR	0.193	2.57e-05	0.11	0.004822	0.226	0.001028	2.275	0.510152
cg05046771	3	133751875			0.294	1.33e-06	0.298	0.000638	0.301	0.001635	1.526	0.338294
cg05052501	8	69240774			0.378	3.4e-05	0.426	0.009181	0.362	0.002802	2.766	0.174884
cg05052703	14	107036255			0.418	0.000342	0.431	0.030927	0.397	0.003646	0.2	0.034551
cg05063897	1	3654495	TP73-AS1;TP73-AS1;TP73-AS1;TP73-AS1;TP73-AS1	Body;Body;Body;Body;Body	0.334	2.33e-07	0.228	0.00147	0.356	2.55e-05
cg05077162	1	30176408			0.584	0.000399	0.519	0.115473	0.59	0.001351
cg05077373	12	50296276	FAIM2	Body	0.574	0.000362	0.342	0.000556	0.692	0.048319
cg05091060	2	66663813	MEIS1	Body	0.545	0.000198	0.681	0.159296	0.489	0.00035
cg05093106	20	2598144	TMC2	Body	0.233	7.22e-05	0.288	0.096101	0.196	0.000237
cg05093561	18	76189844			0.521	0.000395	0.542	0.015741	0.485	0.009791	2.296	0.145731
cg05097899	20	5080743	C20orf30;C20orf30;C20orf30;C20orf30	3'UTR;3'UTR;3'UTR;3'UTR	0.374	0.000105	0.393	0.012131	0.337	0.002926	1.826	0.46011
cg05104283	17	75463860	SEPT9;SEPT9;SEPT9;SEPT9;SEPT9;SEPT9	Body;5'UTR;Body;Body;Body;Body	0.398	1.45e-05	0.287	5.66e-05	0.5	0.010794
cg05105016	15	68470500	PIAS1	Body	0.19	7.63e-06	0.332	0.079918	0.088	6.71e-06
cg05107687	7	101276141			0.362	5.51e-06	0.459	0.03303	0.312	4.13e-05
cg05109774	17	80404379	C17orf62;C17orf62;C17orf62;C17orf62;C17orf62;C17orf62;C17orf62;C17orf62;C17orf62;C17orf62;C17orf62	Body;Body;Body;Body;Body;Body;Body;Body;Body;Body;Body	0.405	2.82e-05	0.35	0.004135	0.433	0.001582
cg05109780	14	106094242			0.264	4.36e-05	0.376	0.083044	0.217	0.000117	2.938	0.162176
cg05110077	17	78362317	RNF213;LOC100294362	Body;Body	0.193	1.36e-05	0.171	0.009777	0.203	0.000458
cg05112120	17	10119723			0.44	7.28e-05	0.289	0.010465	0.477	0.001644	1.629	0.525374
cg05112209	11	17401024			0.407	5.11e-06	0.569	0.048223	0.272	3.7e-06
cg05112987	6	168118261			0.485	0.000168	0.554	0.041368	0.464	0.002437	4.524	0.019346
cg05118879	9	3524695	RFX3;RFX3	5'UTR;5'UTR	0.355	0.00013	1.157	0.84329	0.299	6.54e-05	2.681	0.142491
cg05119778	17	27968860	SSH2;SSH2	Body;Body	0.272	0.000348	0.261	0.038128	0.262	0.003115
cg05122301	12	131736446			0.502	0.000341	0.315	0.001659	0.607	0.029591
cg05127612	6	150023603	LATS1;LATS1;LATS1	Body;5'UTR;5'UTR	0.566	0.0002	0.249	2.88e-05	0.745	0.101295
cg05127653	11	59474628			0.43	0.000271	0.776	0.776679	0.407	0.000222
cg05128851	22	20207475			0.383	4e-06	0.684	0.373987	0.314	1.47e-06
cg05130734	16	31084956	ZNF646;ZNF668;ZNF668	TSS1500;TSS200;5'UTR	0.543	0.000238	0.548	0.115747	0.535	0.000881
cg05137810	19	42513374	GRIK5;GRIK5	Body;Body	0.48	0.00043	0.629	0.217245	0.414	0.000566
cg05141465	2	101015494	CHST10	Body	0.088	4.32e-07	0.07	0.000789	0.098	0.000125	1.561	0.514134
cg05143707	16	89284073	ZNF778	TSS200	0.579	0.000162	0.536	0.003396	0.624	0.020367	1.269	0.669778
cg05152653	1	100735034	RTCD1;RTCD1	Body;Body	0.367	0.000174	0.346	0.011383	0.387	0.005909
cg05154896	2	253468	SH3YL1;SH3YL1;SH3YL1;SH3YL1;SH3YL1;SH3YL1;SH3YL1;SH3YL1;SH3YL1	Body;5'UTR;Body;Body;Body;Body;Body;Body;5'UTR	0.402	0.000174	0.521	0.161757	0.361	0.0003
cg05165559	20	62037758	KCNQ2;KCNQ2;KCNQ2;KCNQ2	3'UTR;3'UTR;3'UTR;3'UTR	0.369	4.07e-05	0.49	0.092692	0.303	7.26e-05	1.621	0.281938
cg05170445	12	1641924			0.388	0.000112	0.43	0.040794	0.353	0.000795	1.661	0.504541
cg05174132	19	14617222			0.347	0.000192	0.505	0.20958	0.252	0.00013
cg05175599	18	12432947			0.488	0.000181	0.448	0.033193	0.512	0.002391	0.17	0.01046
cg05182583	6	31598464	BAT2	Body	0.472	5.8e-05	0.846	0.68924	0.401	6.51e-06	1.928	0.254581
cg05191201	7	79998186			0.137	9.36e-06	0.189	0.071196	0.127	3.71e-05
cg05195566	15	74465209	ISLR	TSS1500	0.438	0.000171	0.279	0.00457	0.491	0.005369	1.628	0.273894
cg05195750	11	31531557	ELP4;IMMP1L	Body;TSS1500	0.335	6.23e-05	0.471	0.086847	0.271	0.000194	0.134	0.123763
cg05196487	8	28929078	KIF13B	Body	0.315	0.000425	0.131	6.88e-05	0.581	0.191388	0.317	0.100387
cg05201084	7	95939270	SLC25A13;SLC25A13;SLC25A13	Body;Body;Body	0.116	2.67e-05	0.049	0.000781	0.146	0.00142
cg05207611	12	133333251	ANKLE2	Body	0.302	1.34e-06	0.031	0.000553	0.353	9.32e-05	36.112	0.012068
cg05207870	20	62705429	RGS19;RGS19	Body;Body	0.514	0.000393	0.371	0.01471	0.528	0.004148	0.604	0.315895
cg05218653	16	2334964	ABCA3	Body	0.45	7.68e-06	0.285	0.001101	0.515	0.001375	2.225	0.189359
cg05220052	11	43381023	TTC17;TTC17	Body;Body	6.586	4.69e-05	19.641	0.001807	5.414	0.001901
cg05229229	4	3644703			0.498	0.000425	0.41	0.037403	0.515	0.003316	0.197	0.012067
cg05230553	8	67974631	COPS5	TSS200	1.995	0.000236	2.229	0.022088	1.905	0.004449	1.04	0.953786
cg05235884	6	30131806	TRIM15	1stExon	0.333	9.08e-06	0.448	0.021618	0.172	3.3e-05	1.391	0.521159
cg05236530	12	7362357	PEX5;PEX5;PEX5;PEX5;PEX5	Body;Body;Body;Body;Body	0.315	2.23e-05	0.354	0.018803	0.289	0.000375
cg05237469	11	133446415			0.39	3.43e-06	0.416	0.01752	0.388	8.83e-05	1.06	0.896719
cg05241406	4	38662373	FLJ13197	Body	0.531	8.76e-05	0.476	0.020847	0.542	0.001053	2.245	0.10545
cg05246887	4	57775294	REST	5'UTR	1.749	0.000323	2.37	0.000683	1.465	0.052681	1.036	0.92865
cg05249419	15	78855388			0.137	5.83e-06	0.079	0.010465	0.161	0.000197	1.543	0.382105
cg05250208	4	152182395			0.446	4.69e-05	0.492	0.024938	0.415	0.000629
cg05252434	5	77339114	AP3B1;AP3B1	Body;Body	0.425	0.000261	0.538	0.069315	0.337	0.00091
cg05259506	6	168380940			0.277	6.51e-06	0.123	0.002205	0.348	0.00086
cg05260915	1	235134117			2.018	6.1e-06	1.831	0.026021	2.081	0.000118
cg05261336	7	1032904			0.485	4.69e-05	0.149	0.00047	0.546	0.001686	0.439	0.146222
cg05264025	3	133970647	RYK;RYK	TSS1500;TSS1500	0.474	8.72e-05	0.624	0.110739	0.393	0.000169
cg05264760	19	50098132	PRR12	Body	0.26	7.12e-06	0.41	0.156103	0.216	9.9e-06	2.571	0.178749
cg05281959	8	48880946	MCM4;MCM4	Body;Body	0.458	5.89e-06	0.423	0.005423	0.476	0.000395
cg05286791	11	129763411	NFRKB;NFRKB	5'UTR;TSS1500	0.296	8.95e-05	0.33	0.015218	0.3	0.003095
cg05288192	17	80893564	TBCD	Body	0.401	2.61e-05	0.285	0.002937	0.47	0.002895
cg05290708	7	140372864	ADCK2	TSS200	2.16	0.000178	2.891	0.002705	1.966	0.011903	0.364	0.206549
cg05293762	8	8581449			0.287	7.26e-06	0.093	5.75e-05	0.411	0.008962
cg05297692	16	16228264	ABCC1;ABCC1;ABCC1;ABCC1;ABCC1	Body;Body;Body;Body;Body	0.56	0.000333	0.382	0.004859	0.651	0.021924	0.785	0.663145
cg05300773	13	24904017			0.357	0.000388	0.782	0.603514	0.192	1.61e-05
cg05303728	8	32078368	NRG1	Body	0.535	8.73e-05	0.821	0.391197	0.267	6.67e-07	3.052	0.094379
cg05308309	14	72887638	RGS6	Body	1.959	2.46e-05	2.536	0.002226	1.732	0.003983	0.483	0.115874
cg05309750	3	73022442	GXYLT2	Body	0.375	8.57e-06	0.583	0.156754	0.297	1.48e-05
cg05315158	19	1376674	MUM1;MUM1	Body;3'UTR	0.379	2.71e-06	0.302	0.000162	0.458	0.004101	2.537	0.135682
cg05323683	8	95168291	CDH17;CDH17	Body;Body	0.504	0.000343	0.447	0.005889	0.565	0.0241	0.768	0.507049
cg05330472	11	66636291	PC;PC;PC	Body;Body;Body	3.099	0.000378	8.244	0.00567	2.474	0.009706	0.478	0.571423
cg05334062	3	142192256	ATR	Body	0.225	5e-05	0.263	0.008735	0.203	0.003909
cg05336561	1	184724800	EDEM3	TSS1500	1.683	0.000404	1.326	0.214561	1.829	0.000944	0.822	0.754893
cg05339240	6	10640838			0.127	1.72e-06	0.179	0.010306	0.082	3.2e-05
cg05340474	20	61934769	COL20A1	Body	0.597	0.000439	0.724	0.29375	0.554	0.000435
cg05344920	16	80927036	PRCAT47;PRCAT47	TSS1500;TSS1500	0.465	0.00044	0.409	0.008565	0.501	0.012613
cg05348421	17	1359962	CRK;CRK	TSS1500;TSS1500	6.989	7.25e-05	6.279	0.022605	7.893	0.000998	12.864	0.360431
cg05349601	2	10691725			0.222	4.21e-05	0.221	0.026026	0.196	0.000312	0.512	0.282546
cg05352517	18	54623752	WDR7;WDR7	Body;Body	0.581	9.47e-05	0.547	0.029134	0.538	0.000978
cg05354556	8	143815072	C8orf55	Body	0.267	1.99e-05	0.418	0.073523	0.193	3.07e-05	2.89	0.20802
cg05355320	19	55571354	RDH13;RDH13;RDH13;RDH13	Body;Body;5'UTR;Body	0.402	0.000291	1.586	0.509446	0.328	3.84e-05	0.52	0.509368
cg05360109	1	6797502			0.407	7.48e-06	0.421	0.013117	0.39	0.000146
cg05365327	20	36794223	TGM2;TGM2	TSS1500;TSS1500	2.105	0.00025	3.082	0.038519	1.923	0.002976
cg05368677	14	53635660			0.364	2.88e-05	0.348	0.003289	0.36	0.00193
cg05371552	7	158854564	VIPR2	Body	0.487	1.51e-05	0.794	0.473972	0.409	6.33e-06	0.755	0.652544
cg05384282	14	23355373	REM2	Body	0.489	3.34e-06	0.513	0.010427	0.422	0.000207	2.314	0.094746
cg05386903	16	30906810	BCL7C;CTF1;CTF1	TSS1500;TSS1500;TSS1500	0.625	0.000372	0.49	0.003222	0.695	0.035595	0.671	0.445208
cg05388330	16	70799509	VAC14	Body	0.272	1.87e-05	0.371	0.027838	0.189	8.23e-05	1.246	0.683103
cg05389652	11	36378121	PRR5L	5'UTR	0.238	0.000291	0.335	0.168583	0.207	0.000557
cg05392542	5	145432145	SH3RF2	Body	0.412	0.000102	0.238	0.000632	0.488	0.008397
cg05393119	16	30421345	ZNF771;ZNF771	Body;Body	0.328	7.27e-06	0.057	2.23e-05	0.401	0.001338	0.197	0.039666
cg05402891	14	96152661	TCL1B;TCL1B	TSS200;TSS200	0.567	8.06e-05	0.874	0.718731	0.516	2.19e-05	6.568	0.004071
cg05417642	5	139184654	PSD2	5'UTR	0.522	0.000358	0.593	0.0705	0.425	0.0011
cg05426006	13	45781603	GTF2F2	Body	0.493	1.82e-06	0.678	0.206162	0.444	1.2e-06	4.616	0.053768
cg05426441	21	38818937	DYRK1A;DYRK1A;DYRK1A;DYRK1A	Body;Body;Body;Body	1.781	0.000111	1.686	0.04221	1.818	0.001305
cg05432213	15	35086985	ACTC1	Body	0.55	0.000224	0.694	0.304405	0.526	0.00038	1.34	0.547926
cg05433004	7	12269785	TMEM106B;TMEM106B	Body;Body	0.286	7.63e-05	0.614	0.463612	0.205	1.8e-05
cg05463900	11	65931722	PACS1	Body	1.82	0.000302	2.073	0.009316	1.794	0.013616
cg05467318	15	86064014	AKAP13;AKAP13	Body;Body	0.266	6.46e-06	0.335	0.021429	0.219	3.65e-05
cg05471160	1	182613528			0.504	0.000101	0.7	0.247435	0.428	7.29e-05
cg05471373	11	108157868	ATM;ATM	Body;TSS1500	0.48	0.000154	0.42	0.005089	0.516	0.008413	0.197	0.028756
cg05486855	5	94960110			0.268	8.09e-07	0.359	0.024211	0.215	2.61e-06	0.637	0.356769
cg05492657	15	63314579			0.456	2.97e-05	0.463	0.008159	0.268	0.00277	0.438	0.183244
cg05499037	1	38340026	INPP5B;INPP5B	Body;Body	0.278	1.3e-06	0.294	0.009366	0.26	3.27e-05
cg05500918	4	40524259	RBM47	5'UTR	0.245	4.94e-06	0.196	0.000618	0.273	0.001685
cg05514006	17	54893150	C17orf67	1stExon	0.358	1.44e-06	0.309	0.00089	0.383	0.000469	10.602	0.013169
cg05516100	17	1804784			0.292	1.6e-05	0.578	0.188768	0.138	1.73e-06	7.231	0.021167
cg05516832	19	2783122	SGTA	5'UTR	1.59	0.00045	2.076	0.008555	1.449	0.016433	2.613	0.063397
cg05518471	10	2006740			0.295	0.000241	0.634	0.357875	0.131	1.46e-05	3.424	0.104765
cg05523017	3	54158728	CACNA2D3	Body	0.525	0.000203	0.236	0.00621	0.592	0.003499	0.288	0.089036
cg05523449	17	8396080	MYH10	Body	0.291	2.84e-06	0.164	7.09e-05	0.375	0.003456	1.792	0.423553
cg05523455	9	136243219	C9orf96;SURF4	TSS200;TSS1500	3.569	0.000219	1.805	0.343079	4.697	0.000152	8.337	0.088878
cg05533233	5	131625241			0.236	0.00014	0.311	0.107074	0.183	0.000134	1.808	0.479798
cg05534175	18	32869897	ZNF271;ZNF397OS;ZNF271;ZNF397OS	TSS1500;5'UTR;TSS1500;5'UTR	3.018	3.6e-05	3.206	0.017035	3.029	0.000501	0.461	0.102897
cg05534515	12	773007	NINJ2	TSS200	0.558	0.000234	0.185	0.000996	0.627	0.006243
cg05541747	18	32617356	MAPRE2;MAPRE2	5'UTR;Body	0.26	0.000356	0.077	0.007835	0.32	0.007037	6.429	0.068234
cg05543030	2	45005364			0.546	0.000219	0.729	0.455416	0.532	0.000369	2.008	0.203214
cg05547152	16	11343312			0.338	6.71e-05	0.405	0.035702	0.271	0.000283	3.612	0.105361
cg05570682	8	42132866	IKBKB	Body	0.182	1.07e-05	0.169	0.00419	0.183	0.000737	0.923	0.935243
cg05578236	3	120963491	STXBP5L;STXBP5L	Body;Body	0.278	0.000356	0.132	0.003251	0.369	0.017041
cg05582239	11	73967984			0.158	0.000271	0.139	0.104363	0.138	0.000717
cg05582740	18	7734939	PTPRM;PTPRM	Body;Body	0.232	2.68e-07	0.343	0.089684	0.199	7.1e-07
cg05583946	8	146063682	ZNF7;ZNF7;ZNF7;ZNF7	5'UTR;Body;Body;Body	0.213	4.89e-05	0.281	0.081149	0.185	0.00013
cg05587736	16	56780751	NUP93	5'UTR	0.301	0.000375	0.291	0.036113	0.288	0.002589	0.93	0.940681
cg05589022	9	97029434	ZNF169;ZNF169;ZNF169	5'UTR;5'UTR;5'UTR	0.269	0.000157	0.198	0.004166	0.287	0.005316
cg05600514	22	35715754	TOM1;TOM1;TOM1;TOM1;TOM1;TOM1	Body;Body;Body;Body;Body;Body	0.455	4.7e-05	0.478	0.035286	0.429	0.000547
cg05606638	2	129207882			0.532	0.000347	0.581	0.086005	0.515	0.001779
cg05611177	18	18520214			0.388	0.000351	0.335	0.018653	0.426	0.008273	0.345	0.129768
cg05622441	16	69419962	TERF2	TSS200	0.273	0.000108	0.397	0.118617	0.245	0.000396	3.935	0.144485
cg05624991	14	103566285	EXOC3L4	TSS200	0.399	8.32e-05	0.346	0.009332	0.421	0.003012
cg05630523	19	12886518	HOOK2;HOOK2	TSS200;TSS200	0.475	9.97e-05	0.286	0.000915	0.578	0.013594	0.871	0.822079
cg05632555	2	177134049	MTX2;MTX2	TSS200;TSS200	3.405	0.000135	1.389	0.586516	5.983	1.31e-05	0.354	0.310387
cg05637818	14	67325851	GPHN;GPHN	Body;Body	0.359	1.71e-05	0.256	0.000485	0.433	0.005999
cg05640342	11	18230961	LOC494141;LOC494141;LOC494141	Body;Body;Body	0.586	0.00018	0.401	0.024221	0.619	0.002284	0.555	0.315759
cg05642190	5	171482706	STK10	Body	0.17	3.62e-07	0.217	0.029393	0.148	2.46e-06	0.182	0.058159
cg05642283	11	63374221	PLA2G16;PLA2G16	Body;Body	0.293	2.63e-06	0.408	0.036146	0.231	1.45e-05	0.018	0.038662
cg05642735	12	131261838			0.445	6.32e-05	0.443	0.03596	0.454	0.000804
cg05643490	6	39693249	KIF6	TSS200	0.539	0.000116	0.697	0.161687	0.437	0.000102	2.309	0.413851
cg05646015	2	3697458			0.48	1.94e-05	0.433	0.003337	0.502	0.001632	1.43	0.681362
cg05655307	7	111139217	IMMP2L;IMMP2L	Body;Body	0.505	0.000345	0.545	0.046584	0.477	0.002793
cg05655575	9	99019743	HSD17B3	Body	1.923	0.00013	1.226	0.503749	2.33	4.38e-05
cg05658771	16	89884179	FANCA;FANCA	TSS1500;TSS1500	0.491	0.000176	0.359	0.001723	0.639	0.087652	1.978	0.176103
cg05659345	9	133554523	PRDM12	Body	0.172	7.24e-06	0.201	0.06776	0.167	2.98e-05
cg05662444	5	154026397			0.425	0.000206	0.558	0.264952	0.393	0.00039	1.038	0.949888
cg05668674	16	57672219	GPR56;GPR56;GPR56;GPR56;GPR56;GPR56;GPR56;GPR56	5'UTR;TSS1500;5'UTR;5'UTR;5'UTR;5'UTR;5'UTR;5'UTR	0.378	4.52e-05	0.392	0.072342	0.37	0.00019	0.383	0.219326
cg05675926	21	38340299	HLCS;HLCS;HLCS	TSS1500;5'UTR;5'UTR	0.14	5.2e-05	0.033	0.010646	0.168	0.000718
cg05681827	5	1505611	LPCAT1	Body	0.255	6.97e-07	0.395	0.049937	0.175	1.45e-06	1.263	0.658788
cg05686889	2	8786065			0.597	0.000431	0.433	0.002667	0.681	0.028438	1.146	0.784002
cg05690134	12	1608961	LOC100292680	TSS1500	0.299	3.1e-05	0.42	0.052923	0.226	0.00012	0.499	0.16124
cg05698020	13	111163978	COL4A2	Body	0.439	0.000459	0.362	0.002004	0.549	0.059372	0.832	0.686786
cg05698117	1	155367160	ASH1L	Body	0.494	0.000227	0.595	0.057999	0.413	0.001351
cg05702448	1	167905194	DCAF6;BRP44;BRP44;BRP44;DCAF6;BRP44	TSS1500;5'UTR;5'UTR;Body;TSS1500;1stExon	0.353	0.000157	0.433	0.19186	0.346	0.000505	4.933	0.010187
cg05703270	2	121898401			0.333	0.000291	0.332	0.110513	0.321	0.000641
cg05707211	8	37330004			0.575	6.35e-05	0.299	0.000309	0.684	0.012272	0.722	0.570219
cg05708629	1	7707865	CAMTA1	Body	0.38	2e-07	0.431	0.002855	0.331	1.8e-05	8.618	0.032247
cg05711688	1	33205224			0.482	0.000212	0.634	0.148802	0.392	0.000196
cg05711928	3	132136352	DNAJC13	TSS200	0.514	8.06e-05	0.449	0.020342	0.521	0.001388	0.515	0.422767
cg05719831	16	11165205	CLEC16A;CLEC16A	Body;Body	1.781	0.000406	1.775	0.059717	1.782	0.003366
cg05721478	13	39611454	C13orf23;C13orf23;C13orf23;C13orf23;NHLRC3;NHLRC3	1stExon;5'UTR;1stExon;5'UTR;TSS1500;TSS1500	1.639	0.000279	1.353	0.074359	2.317	0.000658	0.632	0.391265
cg05725489	7	600658	PRKAR1B;PRKAR1B;PRKAR1B;PRKAR1B;PRKAR1B;PRKAR1B	Body;Body;Body;Body;Body;Body	0.293	3.69e-05	0.279	0.076634	0.291	0.000184	1.433	0.645102
cg05732684	2	28401043	LOC100505736;BRE;BRE;BRE;BRE;BRE;BRE	Body;Body;Body;Body;Body;Body;Body	0.431	0.000121	0.623	0.106594	0.239	2.48e-05
cg05733406	9	34019588	UBAP2;UBAP2	5'UTR;5'UTR	0.429	8.17e-05	0.317	0.009023	0.484	0.003442
cg05733895	9	131259592	ODF2;ODF2;ODF2;ODF2;ODF2;MIR1268A	Body;Body;Body;Body;Body;Body	0.258	0.000102	0.103	7.02e-05	0.472	0.080727
cg05734301	9	98269721	PTCH1;PTCH1;PTCH1;PTCH1;PTCH1;PTCH1;PTCH1	TSS1500;TSS200;Body;Body;Body;5'UTR;5'UTR	0.598	0.000315	0.492	0.036001	0.615	0.002914
cg05736730	5	32612391			0.393	7.99e-06	0.524	0.113538	0.345	1.77e-05
cg05742354	1	10856609	CASZ1;CASZ1	5'UTR;5'UTR	1.911	0.000133	2.241	0.005104	1.752	0.006121	1.01	0.985681
cg05743380	6	40492326	LRFN2	5'UTR	0.564	0.000398	0.735	0.245735	0.475	0.000303
cg05745461	15	71433358	THSD4	TSS1500	0.295	3.68e-05	0.78	0.59801	0.157	3.7e-07
cg05751616	12	6652601	IFFO1;IFFO1;IFFO1	Body;Body;Body	0.198	6.91e-07	0.045	0.000473	0.26	0.000349	0.249	0.447407
cg05754973	3	196157488	UBXN7	Body	0.416	1.82e-06	0.502	0.049017	0.373	6.95e-06	4.975	0.02276
cg05772935	16	1790400	MAPK8IP3;MAPK8IP3	Body;Body	0.24	1.65e-06	0.276	0.00657	0.221	9.73e-05	10.371	0.022997
cg05774001	17	31878186	ACCN1	Body	0.332	9.22e-06	0.368	0.004789	0.312	0.001157	11.055	0.012588
cg05775658	10	49482723	FRMPD2;FRMPD2;FRMPD2	5'UTR;TSS200;1stExon	0.435	2.35e-05	0.363	0.002617	0.479	0.002905	2.365	0.155499
cg05780293	5	153767134	GALNT10	Body	0.201	9.18e-05	0.05	0.000772	0.313	0.011643
cg05781820	11	65090854			0.233	0.000251	0.2	0.077303	0.241	0.001237	0.146	0.068054
cg05782917	11	65298156	SCYL1;SCYL1	Body;Body	0.227	0.00032	0.058	0.005859	0.284	0.006248
cg05785653	15	45695817	SPATA5L1;SPATA5L1	Body;Body	0.411	5.03e-05	0.454	0.08013	0.414	0.000558	0.773	0.625194
cg05795202	12	133254501	POLE	Body	0.366	7.06e-05	0.475	0.077405	0.32	0.000298
cg05795729	9	140725587	EHMT1	Body	0.552	0.000258	0.586	0.02489	0.52	0.006783	20.594	0.006163
cg05797914	5	110702850	CAMK4	Body	0.231	9.59e-07	0.204	0.051273	0.259	2.58e-05
cg05798308	11	72400748	ARAP1;ARAP1;ARAP1	Body;Body;Body	0.392	3.75e-05	0.436	0.026645	0.372	0.000529
cg05811739	18	67501531	DOK6	Body	0.272	1.5e-05	0.599	0.308568	0.159	1.54e-06
cg05816432	15	65686043	IGDCC4	Body	0.505	0.000173	0.228	0.000499	0.627	0.023267
cg05828640	17	7179348			0.324	6.15e-05	0.328	0.015337	0.314	0.001416
cg05834551	20	44798891			0.417	2.27e-05	0.382	0.003036	0.437	0.007705
cg05836817	22	46021315			0.144	8.69e-06	0.298	0.067312	0.069	6.75e-06
cg05839748	2	133036695			0.118	2.93e-05	0.054	0.000228	0.195	0.010094	1.46	0.61986
cg05844977	9	36277400	GNE	TSS1500	0.416	0.000204	0.415	0.011695	0.376	0.00828	2.506	0.182904
cg05848378	17	39341988	KRTAP4-1	TSS1500	0.126	6.15e-06	0.201	0.041663	0.107	4.92e-05
cg05852452	2	240748255			0.481	0.000118	0.487	0.0244	0.479	0.001776	4.464	0.049761
cg05853772	16	8957249	CARHSP1;CARHSP1	5'UTR;5'UTR	0.217	0.000404	0.189	0.004453	0.271	0.027756	8.907	0.017171
cg05856601	12	93800355			0.429	6.33e-05	0.582	0.084815	0.311	5.85e-05
cg05859257	5	177829811	COL23A1	Body	0.155	2.33e-05	0.008	3.68e-05	0.22	0.004183
cg05863683	7	1912471	MAD1L1;MAD1L1;MAD1L1	Body;Body;Body	0.512	0.000298	0.189	0.000307	0.662	0.047335	5.531	0.081215
cg05864421	16	731556	STUB1;STUB1	Body;Body	0.526	0.000154	0.523	0.040679	0.515	0.001021
cg05866132	11	109920412			0.186	0.000128	0.153	0.044509	0.195	0.001179
cg05869737	17	58583631	APPBP2;APPBP2	Body;Body	0.229	6.26e-07	0.162	0.000412	0.284	0.000289
cg05869964	5	111095756	C5orf13;C5orf13	Body;Body	0.459	0.000153	0.444	0.027004	0.469	0.002574	2.303	0.179592
cg05873078	3	128901498	CNBP;CNBP;CNBP;CNBP;CNBP;CNBP	5'UTR;5'UTR;5'UTR;5'UTR;5'UTR;5'UTR	2.352	5.84e-05	3.031	0.001003	1.949	0.017924	0.317	0.041094
cg05877299	3	66973414			0.167	5.06e-07	0.268	0.049983	0.12	5.28e-07
cg05878854	8	11288512	FAM167A;FAM167A-AS1	Body;Body	1.907	0.000194	1.422	0.200471	2.315	0.000229
cg05879059	10	75231980	PPP3CB;PPP3CB;PPP3CB;PPP3CB;PPP3CB	Body;Body;Body;Body;Body	0.358	0.00016	0.259	0.034291	0.377	0.001376
cg05881416	6	32166769	NOTCH4	Body	0.31	1.3e-05	0.166	0.000446	0.388	0.003526	1.641	0.395667
cg05885095	3	50367972	RASSF1;RASSF1;RASSF1;RASSF1	3'UTR;3'UTR;3'UTR;3'UTR	0.192	0.000127	0.237	0.025461	0.174	0.004537	3.491	0.162881
cg05885975	21	33681331	MRAP;MRAP;MRAP	Body;Body;Body	0.271	1.39e-06	0.462	0.054711	0.159	3.5e-06
cg05888850	1	201423373			1.818	0.000399	1.736	0.139907	1.841	0.00129
cg05896371	11	71159218	DHCR7;DHCR7	5'UTR;5'UTR	2.067	1.1e-05	4.583	0.002298	2.059	0.00032	7.27	0.015594
cg05900058	17	7690396	DNAH2	Body	0.407	0.000361	0.241	0.00058	0.588	0.090973	4.944	0.013434
cg05901340	6	87727506			0.308	3.56e-06	0.208	0.016639	0.304	5.06e-05
cg05908079	5	64065005	SDCCAG10;SFRS12IP1	1stExon;TSS1500	1.886	0.00018	1.986	0.022239	1.854	0.003352	0.362	0.118133
cg05912053	15	60919520	RORA;RORA;RORA	Body;1stExon;1stExon	0.558	0.000428	0.274	0.000672	0.675	0.033687	0.513	0.259144
cg05915142	16	88557615	ZFPM1	Body	0.443	3.21e-06	0.28	0.003049	0.484	0.000251	1.95	0.215383
cg05918292	14	47834520	MDGA2	Body	0.533	0.000123	0.399	0.007064	0.568	0.004106	3.202	0.079913
cg05920928	2	64813233	AFTPH;AFTPH;AFTPH	Body;Body;Body	2.035	0.000241	2.897	0.004143	1.837	0.007931
cg05926185	12	120081160			0.594	0.000309	0.363	0.005901	0.647	0.006759
cg05928373	16	30000951	TAOK2	Body	0.545	0.000368	0.606	0.068789	0.497	0.001709
cg05932980	13	103495884	BIVM-ERCC5	Body	0.303	6.91e-05	0.202	0.005065	0.348	0.002804
cg05947499	12	113704091	TPCN1;TPCN1	Body;Body	0.297	3.98e-05	0.366	0.05182	0.23	0.000126	6.204	0.046056
cg05957169	11	72388187			0.526	0.000273	0.58	0.179239	0.522	0.000993	0.81	0.612729
cg05958020	7	140401455	NDUFB2	Body	0.256	2.86e-06	0.261	0.001514	0.249	0.000582
cg05961166	21	26864304			0.231	8.07e-05	0.139	0.013668	0.259	0.00106
cg05965188	21	45078342	RRP1B;HSF2BP	TSS1500;5'UTR	0.528	0.000115	0.514	0.011173	0.493	0.007441	0.31	0.123094
cg05975884	4	44680684	GUF1	1stExon	0.334	0.000237	0.33	0.073292	0.335	0.001227	2.255	0.158717
cg05980194	4	66674503			0.317	6.85e-06	0.469	0.059765	0.218	6.61e-06
cg05980231	8	128775971			1.751	0.000239	1.458	0.619318	1.741	0.00038
cg05980791	14	104029502	BAG5;BAG5;BAG5;APOPT1;APOPT1;APOPT1;APOPT1;APOPT1;APOPT1	TSS1500;TSS1500;TSS1500;Body;Body;Body;Body;Body;Body	0.504	0.00028	0.744	0.378945	0.417	0.000168
cg05983723	16	70432258	ST3GAL2	Body	0.522	0.000134	0.511	0.072954	0.506	0.000602	0.695	0.552866
cg05983912	1	178910759			0.464	3.78e-05	0.459	0.012415	0.463	0.001011
cg05984403	10	85631050			0.508	5.1e-06	0.582	0.16397	0.49	1.1e-05
cg05985407	3	150810969	MED12L	Body	0.462	0.000379	0.525	0.078635	0.219	0.002127	6.908	0.01492
cg05985988	6	15304885	JARID2	Body	0.429	0.00023	0.743	0.447777	0.292	2.03e-05	1.402	0.571419
cg05986424	22	20007528	TANGO2;TANGO2;TANGO2;TANGO2;TANGO2;TANGO2;TANGO2;TANGO2;TANGO2;TANGO2;TANGO2;TANGO2;TANGO2	TSS1500;TSS1500;TSS1500;TSS1500;TSS1500;TSS1500;TSS1500;TSS1500;TSS1500;TSS1500;TSS1500;5'UTR;5'UTR	0.554	0.00031	0.785	0.440834	0.497	0.000239
cg05998901	18	42749337			1.924	0.000183	1.484	0.173564	2.637	0.000149
cg05999394	2	171741635			0.535	1.26e-05	0.71	0.21573	0.492	1.92e-05
cg06003429	2	238284690	COL6A3;COL6A3;COL6A3;COL6A3;COL6A3	Body;Body;Body;Body;Body	0.601	0.000379	0.545	0.062157	0.62	0.003639	1.533	0.25453
cg06006628	20	33414144	NCOA6;NCOA6	TSS1500;TSS1500	0.447	7.49e-05	0.423	0.00505	0.453	0.004211
cg06009620	6	30904694			0.571	0.000335	0.427	0.015974	0.603	0.004763	0.493	0.230468
cg06011776	15	68145936			0.452	2.76e-05	0.699	0.250021	0.337	6.51e-06
cg06012109	19	45601189	PPP1R37	Body	0.553	0.000208	0.616	0.113177	0.53	0.000571
cg06013895	17	12332606			0.532	0.000302	0.276	0.000804	0.636	0.023671	2.885	0.052751
cg06015733	8	38090440	DDHD2;DDHD2;DDHD2	5'UTR;5'UTR;5'UTR	0.24	9.25e-08	0.324	0.024905	0.21	9.1e-07	3.917	0.036517
cg06021384	15	99971448			0.229	7.84e-06	0.216	0.004556	0.194	0.0003
cg06022671	11	59439293			0.448	3.67e-05	0.363	0.002078	0.521	0.006883	0.933	0.928313
cg06022832	2	24985028	NCOA1;NCOA1;NCOA1	Body;Body;Body	0.519	1.18e-05	0.387	0.002034	0.58	0.001442	0.765	0.520076
cg06026468	11	76315513			0.311	1.15e-05	0.276	0.013304	0.317	0.000225	5.085	0.241316
cg06047934	16	89712517	CHMP1A;CHMP1A	Body;Body	0.422	7.22e-06	0.375	0.004608	0.446	0.000537	0.319	0.174442
cg06051213	10	121085229	GRK5	Body	0.415	1.83e-06	0.386	0.013381	0.412	5.09e-05	1.701	0.261656
cg06053291	16	69970653	WWP2;WWP2;WWP2;WWP2	Body;Body;Body;Body	1.579	0.000418	2.631	0.004158	1.38	0.026672
cg06053702	17	78872709	RPTOR;RPTOR	Body;Body	0.333	0.000385	0.377	0.044869	0.305	0.003112	0.838	0.83497
cg06058618	1	155057452	EFNA3	Body	0.552	0.00037	0.831	0.501933	0.458	0.00014	0.325	0.140031
cg06059971	15	70042513			0.491	0.000246	0.506	0.083214	0.438	0.00047
cg06070659	8	140761657	TRAPPC9;TRAPPC9	Body;Body	0.498	2.45e-06	0.387	0.001197	0.517	0.000248
cg06073004	1	15638549	FHAD1	Body	0.475	8.36e-05	0.72	0.265084	0.32	1.54e-05
cg06076350	7	157294107			0.555	0.000288	0.304	0.001938	0.644	0.01633	0.836	0.780147
cg06081869	6	76583931	MYO6	Body	0.566	0.000119	0.748	0.18691	0.482	0.000207	0.855	0.778359
cg06096916	7	1989032	MAD1L1;MAD1L1;MAD1L1	Body;Body;Body	0.372	9.6e-05	0.271	0.008541	0.429	0.004501	1.023	0.960624
cg06100291	1	36235882	CLSPN	TSS1500	1.965	0.000153	2.367	0.011516	1.839	0.00404	0.391	0.262888
cg06109322	11	64521947	PYGM;PYGM	Body;Body	0.473	9.52e-06	0.616	0.180726	0.444	2.08e-05
cg06109993	8	134686250			0.102	8.48e-06	0.068	0.001692	0.15	0.00375
cg06111767	4	48497549			0.461	7.4e-06	0.685	0.313862	0.409	5.59e-06
cg06128342	3	137883230	DBR1	Body	0.467	0.000378	0.539	0.091365	0.437	0.001954
cg06143244	16	22435202	RRN3P3	Body	0.302	0.000373	0.452	0.198361	0.232	0.000406	4.033	0.159022
cg06143886	13	101142914	PCCA;PCCA;PCCA	Body;Body;Body	0.097	5.74e-06	0.236	0.205837	0.08	8.31e-06
cg06145569	1	53686476	C1orf123;C1orf123;C1orf123;C1orf123	TSS200;TSS200;TSS200;TSS200	1.696	0.00025	1.349	0.160688	2.17	0.000201
cg06146585	2	16695079			0.143	2.45e-07	0.14	0.009005	0.131	2.27e-06
cg06146802	13	113363051	ATP11A;ATP11A	Body;Body	0.462	4.42e-05	0.299	0.002428	0.525	0.002553
cg06152354	1	229649855			0.445	0.000224	1.736	0.359362	0.358	1.79e-05
cg06158935	12	6818495			1.959	0.000388	1.938	0.013323	1.952	0.013477
cg06159384	16	1592816	IFT140;TMEM204	Body;Body	0.497	8.9e-05	0.459	0.007299	0.514	0.003693	3.227	0.078131
cg06161317	16	88598525	ZFPM1	Body	0.481	0.000113	0.735	0.3632	0.402	5.22e-05	1.589	0.537854
cg06166789	19	52474694	ZNF350;ZNF350-AS1	Body;Body	0.398	5.42e-07	0.389	0.015744	0.401	1.33e-05
cg06168992	6	15753227			0.397	0.000257	0.554	0.130586	0.292	0.000251
cg06171013	6	33291013	DAXX;DAXX;DAXX;DAXX	TSS1500;TSS1500;TSS1500;TSS1500	1.861	0.000178	1.888	0.055103	1.863	0.001615	0.746	0.622765
cg06171242	6	24667490	ACOT13;TTRAP;ACOT13;ACOT13;ACOT13	5'UTR;TSS1500;1stExon;5'UTR;1stExon	0.479	0.000464	0.463	0.099585	0.488	0.002085	7.493	0.003737
cg06174476	9	98645616	ERCC6L2;ERCC6L2	Body;Body	0.3	1.72e-05	0.32	0.007471	0.272	0.000478
cg06175927	20	33563009	MYH7B	TSS200	0.199	1.45e-06	0.261	0.010265	0.162	4.7e-05	0.113	0.034168
cg06176440	11	125324021	FEZ1;FEZ1	ExonBnd;Body	0.512	0.000207	0.315	0.002712	0.583	0.009478
cg06182031	3	129270199	H1FOO	3'UTR	0.236	3.14e-05	0.149	0.002173	0.306	0.004367	6.635	0.028812
cg06182998	4	28997078			2.012	0.000138	3.015	0.000769	1.651	0.021171
cg06183295	3	108855390			0.322	0.000186	0.198	0.025784	0.363	0.002255	1.229	0.804468
cg06185789	18	45057704			0.427	0.000119	0.466	0.022772	0.403	0.002391	0.841	0.864288
cg06191076	1	68516463	DIRAS3	TSS200	0.479	1.59e-05	0.356	0.001006	0.543	0.003139	2.432	0.243513
cg06194885	3	138150379			0.086	1.92e-07	0.018	0.000426	0.125	5.53e-05	2.987	0.224308
cg06203259	9	117188639	DFNB31;DFNB31;DFNB31	5'UTR;Body;Body	0.503	4.72e-05	0.84	0.591887	0.409	3.82e-06
cg06206419	18	72176176	CNDP2;CNDP2;CNDP2	ExonBnd;Body;Body	0.363	2.64e-06	0.498	0.027476	0.258	0.000189
cg06206628	10	49482826	FRMPD2;FRMPD2;FRMPD2	5'UTR;TSS200;1stExon	0.491	0.000279	0.497	0.016555	0.468	0.005307	0.47	0.255788
cg06212165	17	18291699	EVPLL	3'UTR	0.422	0.000231	0.152	1.02e-05	0.637	0.098387	6.908	0.042242
cg06212318	3	130533890			0.324	7.6e-05	0.449	0.039115	0.102	6.62e-05
cg06214087	16	3534568	NAA60;NAA60;NAA60	Body;Body;Body	0.338	0.000365	0.274	0.00273	0.447	0.073659
cg06214473	5	50711684			0.432	0.000106	0.28	0.002446	0.492	0.005765
cg06216400	1	155161161	MUC1;MUC1;MUC1;MUC1;MUC1;MUC1;MUC1	Body;Body;Body;Body;Body;Body;Body	0.359	9.15e-05	0.383	0.004261	0.291	0.010192	24.836	0.010042
cg06218082	14	100789568	SLC25A47	TSS200	0.531	0.000325	0.474	0.006438	0.573	0.013359
cg06221393	5	139089315			2.902	0.000343	2.309	0.069823	3.402	0.002138	0.759	0.625261
cg06236976	8	145066299	GRINA;GRINA	Body;Body	0.225	3.06e-05	0.225	0.010648	0.217	0.000881	0.987	0.974713
cg06239169	17	99065	RPH3AL;RPH3AL;RPH3AL;RPH3AL	Body;Body;Body;Body	0.429	0.000454	0.307	0.003364	0.47	0.018512
cg06243263	6	84981475			0.413	8.18e-06	0.389	0.010971	0.4	0.000159
cg06245658	2	121637812	GLI2	Body	0.551	8.84e-05	0.867	0.5774	0.43	3.28e-05
cg06246000	16	1488895	CCDC154	Body	0.402	6.34e-05	0.466	0.022425	0.362	0.001168	0.462	0.112805
cg06249631	12	49504501	LMBR1L;LMBR1L;LMBR1L;LMBR1L;LMBR1L;LMBR1L	5'UTR;1stExon;1stExon;1stExon;5'UTR;5'UTR	1.974	1.61e-06	2.296	0.018973	1.986	2.07e-05
cg06251420	6	168684623			0.346	0.000137	0.274	0.011927	0.377	0.003047	10.174	0.020864
cg06251670	8	62561734	ASPH;ASPH;ASPH;ASPH;ASPH;ASPH;ASPH;ASPH;ASPH	Body;Body;Body;Body;Body;Body;Body;Body;Body	0.419	4.09e-05	0.543	0.066911	0.347	0.000204	1.915	0.312859
cg06252455	12	38558124			0.539	0.000299	0.457	0.050216	0.559	0.001629	1.972	0.224669
cg06257052	2	240117222	MGC16025;HDAC4	TSS200;Body	0.476	0.000237	0.574	0.1774	0.434	0.000556	6.336	0.013814
cg06260527	12	51477693	CSRNP2	TSS1500	0.55	0.000317	0.507	0.077745	0.559	0.001944	2.308	0.227758
cg06262957	17	31850556	ASIC2	Body	0.362	0.000252	0.329	0.03527	0.361	0.00195
cg06263193	18	28622912	DSC3;DSC3	TSS200;TSS200	0.47	2.52e-05	0.574	0.220301	0.462	0.000131	4.056	0.025419
cg06263806	20	62381510	ZBTB46	Body	0.298	2.72e-05	0.365	0.037516	0.276	0.000175
cg06270051	12	69983641	CCT2;CCT2	Body;Body	1.757	0.00037	1.764	0.069672	1.75	0.002344
cg06276114	11	102217591	BIRC2	TSS1500	2.768	0.000121	2.575	0.013304	2.943	0.004611	0.253	0.080534
cg06281627	21	36712981			0.392	0.000423	0.145	0.000628	0.527	0.04063
cg06282353	20	44737856			0.362	5.05e-07	0.388	0.006956	0.343	2.06e-05
cg06282829	3	140401925	TRIM42	Body	0.402	8.56e-06	0.443	0.015568	0.386	0.000247	0.858	0.765693
cg06283672	19	36391859	NFKBID	TSS1500	3.07	0.000105	4.962	0.003692	2.588	0.005326
cg06286701	6	37025156			0.223	5.8e-05	0.091	9.47e-05	0.419	0.069423	0.382	0.221615
cg06290096	11	118475984	PHLDB1	TSS1500	0.524	0.000381	0.747	0.342806	0.43	0.000199	2.664	0.130771
cg06293049	12	53622101	RARG	5'UTR	0.355	0.000149	0.885	0.824679	0.254	1.36e-05	0.729	0.496001
cg06293195	22	36878654	TXN2	TSS1500	0.203	9.89e-05	0.239	0.03528	0.182	0.000825	3.138	0.164933
cg06299741	9	140389750	PNPLA7;PNPLA7	Body;Body	0.503	3.71e-05	0.474	0.01884	0.508	0.000585	1.292	0.593424
cg06301791	10	6180551			0.152	9.9e-08	0.152	0.001499	0.136	1.19e-05
cg06303626	19	40825734			0.426	0.000368	0.312	0.00192	0.519	0.03817
cg06304205	11	119655292			0.579	0.000109	0.497	0.010153	0.614	0.003273
cg06304518	17	6024017	WSCD1	3'UTR	0.321	2.19e-05	0.262	0.015413	0.333	0.000391	1.861	0.412617
cg06308131	3	195478715	MUC4;MUC4;MUC4	Body;Body;Body	0.564	0.000339	0.433	0.019882	0.607	0.005625
cg06316818	15	83306789	CPEB1;CPEB1	5'UTR;Body	0.337	0.000118	0.323	0.017125	0.335	0.001985
cg06318676	1	92077357			0.402	0.000161	0.3	0.009153	0.439	0.004335	1.388	0.631033
cg06319164	2	233942932	INPP5D;INPP5D	Body;Body	0.358	8.2e-07	0.323	0.002289	0.386	0.000139
cg06319940	5	102061320			2.031	0.000298	2.331	0.007278	1.806	0.024313
cg06322323	1	8388540	SLC45A1	Body	0.349	2.18e-06	0.184	0.000129	0.436	0.001743	1.003	0.995409
cg06338429	13	46689293			0.261	0.00025	0.305	0.0818	0.231	0.000715
cg06351029	18	77606110			0.288	0.000424	0.266	0.044254	0.269	0.001962
cg06351678	21	23577422			0.464	1.82e-05	0.119	0.000255	0.554	0.00192
cg06356032	1	89357260	GTF2B;GTF2B	1stExon;5'UTR	1.714	0.000298	1.793	0.02129	1.705	0.007522	0.042	0.000616
cg06357940	3	58416685	PDHB	Body	0.391	9.73e-05	0.61	0.163152	0.254	3.43e-05	3.255	0.159648
cg06359253	22	19048235	DGCR2;DGCR2;DGCR2;DGCR2;DGCR2	Body;Body;Body;Body;Body	0.429	6.2e-05	0.364	0.00732	0.459	0.002323
cg06362292	7	3885212	SDK1	Body	1.929	7.7e-05	3.431	0.000189	1.528	0.032352
cg06373723	17	412925			0.345	1.78e-05	0.151	0.000319	0.485	0.01394
cg06377129	12	48393622	COL2A1;COL2A1	Body;Body	0.497	0.00028	0.426	0.004259	0.6	0.092134
cg06380449	17	73255012	GGA3;GGA3	Body;Body	0.224	0.000148	0.521	0.509993	0.163	5.56e-05	2.789	0.166921
cg06381000	8	86018367	LRRCC1;LRRCC1	TSS1500;TSS1500	0.243	4.96e-05	0.23	0.020685	0.245	0.000721
cg06383207	16	75021994			0.299	0.000329	0.249	0.05083	0.31	0.002211	0.682	0.68246
cg06383324	19	19232567	TMEM161A	Body	0.244	7.72e-05	0.267	0.064201	0.246	0.000778	1.9	0.389653
cg06383648	4	6596401	MAN2B2	Body	0.439	8.36e-06	0.297	0.003664	0.499	0.000817	0.744	0.551083
cg06391300	11	119600292	PVRL1;PVRL1;PVRL1	TSS1500;TSS1500;TSS1500	0.399	1.4e-05	0.442	0.013942	0.374	0.000427	2.793	0.168829
cg06392331	3	4458282	SUMF1;SUMF1;SUMF1	Body;Body;Body	0.166	7.12e-06	0.08	0.012683	0.177	0.00011
cg06392440	22	26907675	TFIP11;TFIP11	5'UTR;5'UTR	1.653	0.000364	2.34	0.000969	1.401	0.038304
cg06401138	20	18487539	SEC23B;SEC23B;SEC23B	TSS1500;TSS1500;TSS1500	0.39	7.16e-05	0.464	0.054498	0.343	0.000424	0.027	0.047321
cg06405860	1	60539458	C1orf87	TSS200	2.297	1.69e-05	1.793	0.067396	2.711	4.37e-05
cg06413196	7	640338	PRKAR1B;PRKAR1B;PRKAR1B;PRKAR1B;PRKAR1B;PRKAR1B	Body;Body;Body;Body;Body;Body	0.416	0.000191	0.315	0.001452	0.502	0.026305	0.714	0.552606
cg06415550	11	456082	PTDSS2	Body	0.153	7.51e-05	0.181	0.02472	0.126	0.000518	1.886	0.274698
cg06419932	1	18159321			0.533	0.000107	0.577	0.104442	0.525	0.000475
cg06422471	22	51169500	SHANK3	Body	0.378	0.000119	0.427	0.026045	0.37	0.002381	1.856	0.258754
cg06423425	7	2555549	LFNG	Body	0.44	9.15e-05	0.476	0.01885	0.423	0.001877	3.697	0.04075
cg06423665	17	26552659	PYY2	TSS1500	0.36	5.02e-05	0.519	0.218645	0.317	5.92e-05	4.822	0.064246
cg06424550	10	12808422	CAMK1D;CAMK1D	Body;Body	0.227	0.000137	0.185	0.035753	0.241	0.001149	0.508	0.311887
cg06430802	17	17460565	PEMT;PEMT;PEMT;PEMT;PEMT	Body;Body;Body;Body;Body	0.516	0.000294	0.561	0.095605	0.48	0.000759
cg06435850	12	121132458	MLEC;MLEC;MLEC	Body;Body;Body	0.39	5.28e-07	0.123	4.1e-06	0.535	0.003387
cg06440620	12	56650966	ANKRD52	Body	0.387	1.49e-05	0.374	0.018487	0.396	0.00032
cg06444189	12	6953740	GNB3;GNB3	Body;Body	0.332	0.000346	0.387	0.032156	0.28	0.003373
cg06444374	1	38474788			0.384	0.0004	0.949	0.923744	0.283	5e-05	2.068	0.306517
cg06445916	8	42268472			0.253	1.41e-05	0.091	3.31e-05	0.377	0.007654	6.239	0.026509
cg06445928	16	66638407	CMTM3;CMTM3;CMTM3;CMTM3;CMTM3	5'UTR;5'UTR;5'UTR;1stExon;TSS200	0.462	3.59e-05	0.565	0.098719	0.435	0.00014	0.429	0.126135
cg06446759	4	187018050			0.539	0.000392	0.267	0.000336	0.656	0.030674
cg06447154	15	93674560			0.216	9.02e-07	0.259	0.010994	0.178	2.08e-05
cg06453691	1	26218503	STMN1	Body	0.485	3.06e-05	0.518	0.033397	0.468	0.000301	7.701	0.012748
cg06454894	2	88415702			0.345	0.000384	0.276	0.00663	0.376	0.014528
cg06460228	16	20957158	DNAH3	Body	0.374	0.000334	0.429	0.03428	0.36	0.006493
cg06463484	3	133213764			0.399	0.000373	1.043	0.927802	0.242	6.47e-06
cg06466360	18	749231	YES1	Body	0.183	7.05e-07	0.216	0.03892	0.168	2.8e-06	0.598	0.62514
cg06475419	21	45210207	RRP1	Body	1.827	0.000237	2.168	0.009052	1.699	0.009345
cg06480224	2	203013739			0.56	0.00031	0.526	0.009439	0.58	0.009662	1.181	0.772975
cg06482263	19	57901022	ZNF548	TSS200	0.532	0.000153	0.675	0.243403	0.503	0.000241	0.562	0.492359
cg06484415	13	28371000			0.581	0.000202	0.896	0.744828	0.515	0.000106	0.923	0.942053
cg06493846	4	119555395			0.297	8.58e-05	0.2	0.007824	0.336	0.003377	0.069	0.152972
cg06494971	1	112016297	C1orf162;C1orf162;C1orf162	TSS200;TSS200;TSS200	0.494	0.000216	0.748	0.302519	0.333	5.79e-05
cg06503847	2	75872956	MRPL19	TSS1500	0.338	0.000102	0.378	0.08934	0.312	0.00034
cg06505703	13	42531447	KIAA0564;KIAA0564	Body;Body	0.317	0.000165	0.339	0.08909	0.299	0.000593	0.458	0.259077
cg06508623	13	43702794			0.513	2.39e-05	0.626	0.073924	0.402	0.000878	2.191	0.150531
cg06509933	10	5626595			0.545	0.000365	0.568	0.041553	0.539	0.003419	5.717	0.012241
cg06513819	4	13300507			0.466	0.000172	0.408	0.011168	0.488	0.005213	0.858	0.814985
cg06523144	1	48137147			0.203	3.13e-06	0.176	0.019173	0.219	5.04e-05
cg06527438	6	170546536			0.42	5.18e-05	0.318	0.021979	0.447	0.00072	1.133	0.786392
cg06531250	1	147380445	GJA8	Body	0.323	6.99e-05	0.364	0.019871	0.284	0.001226	2.23	0.343462
cg06532789	5	159008967			0.49	0.000288	0.433	0.032957	0.497	0.002516
cg06544512	4	38159082			0.558	0.000115	0.41	0.013854	0.596	0.002044
cg06556435	5	74350752			0.579	0.000165	0.683	0.106208	0.503	0.000585	1.255	0.692429
cg06563229	7	158886098	VIPR2	Body	0.289	1.06e-05	0.413	0.138635	0.263	2.76e-05	2.818	0.075524
cg06568373	5	140698317	TAF7;TAF7	3'UTR;1stExon	0.579	0.000107	0.663	0.079748	0.486	0.00053	0.271	0.048895
cg06575391	8	100023123			0.2	1.72e-06	0.095	0.000666	0.281	0.001034	0.397	0.054181
cg06583549	19	46387962	IRF2BP1	1stExon	0.335	0.000121	0.378	0.015232	0.261	0.003003	0.078	0.096143
cg06583873	2	236722183	AGAP1;AGAP1	Body;Body	0.417	5.86e-05	0.745	0.325075	0.208	1.59e-06
cg06584407	1	11907324	NPPA	Body	0.432	0.000292	0.399	0.012152	0.454	0.008581	0.369	0.086279
cg06584784	16	86606923			0.441	3.25e-05	0.371	0.004461	0.478	0.002393	84.232	0.007527
cg06596711	19	19148759	ARMC6	5'UTR	0.247	8.15e-05	0.175	0.005326	0.285	0.004096	0.654	0.527654
cg06598663	11	508769	RNH1;RNH1;RNH1;RNH1	TSS1500;TSS1500;TSS1500;TSS1500	0.495	4.9e-05	0.505	0.01239	0.462	0.000925	0.514	0.359487
cg06601347	3	17705496	TBC1D5;TBC1D5	5'UTR;5'UTR	1.823	0.000456	1.74	0.098257	1.86	0.001871
cg06604968	16	2522266	NTN3	1stExon	0.391	2.45e-05	0.526	0.067279	0.302	5.96e-05	1.627	0.341107
cg06610383	9	135949757			0.131	3.95e-05	0.037	0.000187	0.208	0.010439
cg06614508	17	911212	ABR;ABR;ABR	Body;Body;Body	0.472	2.59e-05	0.578	0.069113	0.418	0.000109	3.694	0.050351
cg06614951	19	14229385	PRKACA	TSS1500	3.721	5.19e-05	4.012	0.009911	3.463	0.002044	0.511	0.12696
cg06616055	11	623756	MUPCDH;MUPCDH	Body;Body	0.161	1.08e-07	0.114	0.003041	0.183	1.32e-05	2.369	0.388665
[truncated: 5,251 more rows]
